# Supplementary material for: Mining yeast diversity unveils novel targets for improved heterologous laccase production in Saccharomyces cerevisiae
Source: Microb Cell Fact. 2025 Mar 10;24:60. doi: 10.1186/s12934-025-02677-1 (PMC11892151; doi:10.1186/s12934-025-02677-1)
Supplement: Supplementary file 2 — Supplementary Material 2 [file 12934_2025_2677_MOESM2_ESM.xlsx]

## Sheet: Complete Protein Quantification
PG.ProteinGroups	PG.ProteinDescriptions	[1] Ryan_#05_Brep1_50ng_5-6-2023_Slot1-04_9122.d.PG.Quantity	[2] Ryan_#05_Brep2_50ng_5-8-2023_Slot1-16_9154.d.PG.Quantity	[3] Ryan_#05_Brep3_50ng_5-7-2023_Slot1-28_9135.d.PG.Quantity	[4] Ryan_#05_Brep4_50ng_5-8-2023_Slot1-40_9156.d.PG.Quantity	[5] Ryan_A-14_Brep1_50ng_5-5-2023_Slot1-09_9104.d.PG.Quantity	[6] Ryan_A-14_Brep2_50ng_5-8-2023_Slot1-21_9172.d.PG.Quantity	[7] Ryan_A-14_Brep3_50ng_5-5-2023_Slot1-33_9107.d.PG.Quantity	[8] Ryan_A-14_Brep4_50ng_5-8-2023_Slot1-45_9173.d.PG.Quantity	[9] Ryan_BY4741 TtLBrep1_50ng_5-11-2023_Slot2-01_9234.d.PG.Quantity	[10] Ryan_BY4741 TtLBrep2_50ng_5-10-2023_Slot2-13_9206.d.PG.Quantity	[11] Ryan_BY4741 TtLBrep3_50ng_5-11-2023_Slot2-25_9230.d.PG.Quantity	[12] Ryan_BY4741 TtL_Brep1_50ng_5-6-2023_Slot1-01_9112.d.PG.Quantity	[13] Ryan_BY4741 TtL_Brep2_50ng_5-5-2023_Slot1-13_9110.d.PG.Quantity	[14] Ryan_BY4741 TtL_Brep3_50ng_5-7-2023_Slot1-25_9133.d.PG.Quantity	[15] Ryan_BY4741 TtL_Brep4_50ng_5-5-2023_Slot1-37_9105.d.PG.Quantity	[16] Ryan_CBS6223Brep1_50ng_5-11-2023_Slot2-06_9236.d.PG.Quantity	[17] Ryan_CBS6223Brep2_50ng_5-10-2023_Slot2-18_9199.d.PG.Quantity	[18] Ryan_CBS6223Brep3_50ng_5-11-2023_Slot2-30_9219.d.PG.Quantity	[19] Ryan_CBS6223Brep4_50ng_5-12-2023_Slot2-42_9242.d.PG.Quantity	[20] Ryan_CCY_21-4-97Brep1_50ng_5-10-2023_Slot2-03_9197.d.PG.Quantity	[21] Ryan_CCY_21-4-97Brep2_50ng_5-11-2023_Slot2-15_9239.d.PG.Quantity	[22] Ryan_CCY_21-4-97Brep3_50ng_5-10-2023_Slot2-27_9201.d.PG.Quantity	[23] Ryan_CCY_21-4-97Brep4_50ng_5-10-2023_Slot2-39_9216.d.PG.Quantity	[24] Ryan_CCY_21-4-98_Brep1_50ng_5-7-2023_Slot1-05_9153.d.PG.Quantity	[25] Ryan_CCY_21-4-98_Brep2_50ng_5-7-2023_Slot1-17_9144.d.PG.Quantity	[26] Ryan_CCY_21-4-98_Brep3_50ng_5-6-2023_Slot1-29_9113.d.PG.Quantity	[27] Ryan_CCY_21-4-98_Brep4_50ng_5-6-2023_Slot1-41_9129.d.PG.Quantity	[28] Ryan_CLIB324_2_Brep1_50ng_5-7-2023_Slot1-11_9152.d.PG.Quantity	[29] Ryan_CLIB324_2_Brep2_50ng_5-6-2023_Slot1-23_9127.d.PG.Quantity	[30] Ryan_CLIB324_2_Brep3_50ng_5-8-2023_Slot1-35_9164.d.PG.Quantity	[31] Ryan_CLIB324_2_Brep4_50ng_5-6-2023_Slot1-47_9111.d.PG.Quantity	[32] Ryan_CLIB549_Brep1_50ng_5-7-2023_Slot1-06_9140.d.PG.Quantity	[33] Ryan_CLIB549_Brep2_50ng_5-8-2023_Slot1-18_9168.d.PG.Quantity	[34] Ryan_CLIB549_Brep3_50ng_5-6-2023_Slot1-30_9121.d.PG.Quantity	[35] Ryan_CLIB549_Brep4_50ng_5-7-2023_Slot1-42_9134.d.PG.Quantity	[36] Ryan_CLIB564Brep1_50ng_5-9-2023_Slot2-04_9181.d.PG.Quantity	[37] Ryan_CLIB564Brep2_50ng_5-9-2023_Slot2-16_9188.d.PG.Quantity	[38] Ryan_CLIB564Brep3_50ng_5-10-2023_Slot2-28_9217.d.PG.Quantity	[39] Ryan_CLIB564Brep4_50ng_5-9-2023_Slot2-40_9182.d.PG.Quantity	[40] Ryan_CLIB649Brep1_50ng_5-9-2023_Slot2-05_9190.d.PG.Quantity	[41] Ryan_CLIB649Brep2_50ng_5-10-2023_Slot2-17_9202.d.PG.Quantity	[42] Ryan_CLIB649Brep3_50ng_5-11-2023_Slot2-29_9220.d.PG.Quantity	[43] Ryan_CLIB649Brep4_50ng_5-9-2023_Slot2-41_9179.d.PG.Quantity	[44] Ryan_CLIB650Brep1_50ng_5-9-2023_Slot2-02_9180.d.PG.Quantity	[45] Ryan_CLIB650Brep2_50ng_5-11-2023_Slot2-14_9228.d.PG.Quantity	[46] Ryan_CLIB650Brep3_50ng_5-9-2023_Slot2-26_9186.d.PG.Quantity	[47] Ryan_CLIB650Brep4_50ng_5-9-2023_Slot2-38_9187.d.PG.Quantity	[48] Ryan_CLIB655_Brep1_50ng_5-6-2023_Slot1-02_9125.d.PG.Quantity
1000;7049	augustus_masked CGE_5 5812;YOR081C	NaN	NaN	5.83817	NaN	3.9904	3.80673	1.67161	NaN	10.2942	16.0019	6.79751	14.3391	20.0277	17.2831	15.6803	NaN	NaN	NaN	5.15359	NaN	NaN	6.86787	NaN	3.93333	NaN	NaN	NaN	11.1025	9.20556	8.18263	NaN	10.5377	NaN	7.86825	NaN	4.85143	NaN	NaN	14.2664	NaN	NaN	NaN	19.7184	NaN	9.01475	9.70744	NaN	10.0737
101	augustus_masked 1375 CFF_4	12.3946	NaN	NaN	24.156	NaN	NaN	25.6352	NaN	NaN	NaN	NaN	NaN	63.0514	NaN	NaN	NaN	NaN	NaN	NaN	NaN	NaN	NaN	NaN	NaN	NaN	25.3032	NaN	43.7246	17.3269	33.4392	49.113	35.343	32.3878	33.9517	49.1065	28.9791	NaN	NaN	24.6133	NaN	NaN	NaN	NaN	97.3206	85.7376	48.5067	44.9935	NaN
1011	augustus_masked CGH_5 16559	26.8338	24.7033	33.3321	14.4252	NaN	NaN	NaN	NaN	NaN	NaN	NaN	NaN	NaN	NaN	NaN	NaN	NaN	NaN	NaN	46.1563	48.9609	74.0176	53.0201	127.583	82.701	62.6938	78.0532	40.5786	74.9251	67.4302	54.2716	NaN	NaN	NaN	NaN	NaN	NaN	16.7213	NaN	NaN	NaN	NaN	NaN	NaN	NaN	16.9389	NaN	14.4009
1015;3298	augustus_masked AID_2 6438;YEL062W	19.9832	21.2604	18.435	18.0235	36.1004	42.6099	28.3621	18.449	52.959	24.0705	46.0432	NaN	23.4552	24.0735	23.6281	25.9582	11.7563	41.4	34.2379	19.0966	24.0884	34.269	25.8691	NaN	16.2975	23.7806	16.2773	19.7144	12.4389	17.2352	23.0899	25.3742	18.3647	25.2584	50.3244	22.4988	8.55222	17.1742	16.2365	NaN	NaN	NaN	33.9716	23.2463	13.7402	16.0101	21.4722	17.5623
1021	augustus_masked ABL_5 5062	NaN	NaN	43.4455	NaN	125.629	79.2375	107.978	256.497	NaN	NaN	153.254	NaN	NaN	NaN	113.298	94.711	20.9983	187.314	17.07	NaN	NaN	NaN	NaN	NaN	NaN	NaN	NaN	NaN	NaN	NaN	NaN	284.855	356.487	174.88	219.306	135.972	79.4003	66.3435	89.1753	143.347	171.926	NaN	110.956	39.4742	44.6692	60.7539	49.6721	NaN
1028	augustus_masked CPQ_4 15294	64.3785	77.5085	68.4595	80.9295	60.7135	48.8485	63.2376	61.3393	75.125	60.8376	73.88	58.0422	84.0523	55.3112	76.1996	52.3872	56.0039	50.6005	56.2285	71.6425	76.3368	77.8532	75.8212	74.4298	63.0813	82.0459	83.5082	100.688	92.0148	91.4248	95.0343	45.8829	63.144	47.4723	50.9909	65.1752	65.3341	83.2961	66.1893	90.7996	66.1839	85.83	62.5412	56.3841	55.4203	59.102	84.6656	57.2005
1031	augustus_masked CPQ_4 15294	59.5187	36.6211	21.7422	71.1046	91.5618	72.356	69.418	180.045	157.796	98.7283	134.102	210.295	200.598	99.976	45.5289	74.7863	69.4613	58.0852	70.5156	54.3472	52.8975	50.0992	49.6433	52.8709	50.6962	71.396	78.7507	31.584	103.813	76.1382	78.7296	154.431	82.7987	118.373	106.796	49.3937	68.8655	60.687	52.0375	92.0232	77.4762	77.583	53.0188	38.091	86.2752	84.817	76.3352	63.0446
1032;280;4674	augustus_masked BCH_5 11150;augustus_masked 6407 CDN_4;YIR019C_NumOfGenes_5	NaN	NaN	NaN	NaN	NaN	NaN	NaN	NaN	26.5965	NaN	NaN	38.7352	NaN	NaN	NaN	11.7763	NaN	NaN	14.1335	1130.04	1214.55	1340.97	1217.21	1462.84	1374.69	1937.88	1987.97	NaN	NaN	NaN	NaN	NaN	NaN	NaN	NaN	NaN	NaN	NaN	NaN	NaN	NaN	NaN	NaN	NaN	NaN	NaN	NaN	NaN
1039;1202	augustus_masked CNP_1 20000;augustus_masked AHF_3 9612	NaN	NaN	160.816	101.831	156.796	145.329	141.773	231.647	NaN	55.3638	NaN	NaN	NaN	NaN	NaN	54.2392	NaN	NaN	125.48	4.04852	125.097	NaN	9.80283	4.57093	NaN	NaN	NaN	NaN	NaN	NaN	80.969	NaN	NaN	NaN	NaN	NaN	124.553	NaN	NaN	53.9505	NaN	NaN	NaN	75.6134	59.6772	66.8266	54.3015	72.2396
104	augustus_masked 1452 AAT_3	76.1418	99.0933	83.2357	60.3376	76.7522	88.0915	328.473	530.643	1449.68	563.532	875.503	1185.6	1040.77	1352.97	418.508	1153.3	998.869	909.996	1067.63	9.07358	42.0793	8.17622	12.8414	2.03947	NaN	1.38479	3.95224	25.8913	NaN	NaN	10.4375	238.056	316.02	289.82	297.642	16.4056	14.3885	16.0919	18.81	350.222	130.541	150.862	435.25	8.48453	7.04682	20.4965	11.3104	796.5
1041	augustus_masked AQD_4 6895	NaN	1.07504	NaN	NaN	NaN	NaN	NaN	NaN	NaN	NaN	NaN	NaN	NaN	NaN	NaN	NaN	NaN	NaN	NaN	NaN	NaN	NaN	NaN	NaN	NaN	NaN	NaN	NaN	1.2823	NaN	NaN	NaN	NaN	NaN	NaN	NaN	NaN	NaN	NaN	NaN	NaN	NaN	NaN	4.07087	1.10398	NaN	5.6963	4.20816
1045;4862	augustus_masked AQD_4 6895;YJL166W	57.3032	30.9178	15.6742	18.1845	38.8898	30.4469	17.7488	45.0072	34.7215	NaN	31.5403	27.6708	64.9161	NaN	NaN	29.2146	23.0386	13.0463	48.17	18.6929	23.4399	40.4048	24.8811	33.0967	24.1553	22.8907	19.7245	59.3904	87.0821	90.7964	129.509	11.2258	27.0465	13.6303	19.1784	63.1266	116.472	128.126	165.175	10.242	18.6631	41.8564	42.5026	115.391	174.035	137.363	171.244	225.113
1046	augustus_masked AQD_4 6895	1557.22	1747.37	1419.41	1819.59	781.893	1041.45	1160.33	687.098	726.333	816.31	720.288	616.23	640.665	548.301	768.245	1055.07	1099.65	1426.3	1022.5	1810.42	1616.99	1521.93	1565.66	1145.98	1553.69	1551.37	1654.77	2702.2	2949.15	3228.1	3801.96	585.324	792.171	868.323	789.574	1435.96	1481.6	1467.51	1383.78	452.435	541.78	479.171	602.632	4620.88	3329.37	4383.48	4032.5	4622.29
1047	augustus_masked AQD_4 6895	905.965	969.768	978.385	956.382	1942.38	1870.39	1829.06	4076	4980.21	3030.48	4063.45	6038.36	6147.71	6537.07	3633.36	1962.14	1495.35	1535.84	1436.71	918.08	1035.3	1148.95	1186.92	1149.33	1155.12	1339.16	993.474	610.266	656.371	736.343	735.733	2145.98	2321.1	1784.29	2073.64	1263.94	1482.96	1254.58	1308.85	2206.07	1792.31	949.138	1796.88	577.476	447.426	506.667	537.026	555.378
1048;2138	augustus_masked CQS_4 6442;YBR154C	115.732	46.6112	61.5725	126.954	97.8331	118.793	119.185	107.808	88.4688	96.1522	98.8607	94.9621	68.2599	64.8108	50.2021	112.555	95.6541	118.686	94.0441	118.782	103.3	124.901	97.1612	69.1684	115.097	114.533	106.54	149.118	170.618	162.364	164.654	107.883	114.657	116.902	101.238	88.8428	80.3635	79.1709	80.5954	64.0546	305.8	67.386	99.4577	206.943	138.708	173.273	219.489	138.076
1056;2460	augustus_masked BRK_4 4772;YDL008W	3.87272	2.97432	2.65689	NaN	2.24312	4.87681	5.54414	5.23508	6.55089	6.95928	11.3001	9.94291	19.3837	4.82229	7.7888	2.13643	NaN	NaN	0.967262	3.27706	NaN	3.46061	4.25458	6.25062	4.36705	1.49298	1.68324	1.2023	5.84783	1.27505	NaN	9.00891	NaN	NaN	3.07402	1.78873	1.48245	2.3599	2.4357	1.98747	2.52647	NaN	1.04839	NaN	NaN	NaN	4.62312	NaN
1059;4699	augustus_masked AHF_3 9619;YIR042C	43.3147	23.5879	35.9137	44.6235	NaN	NaN	NaN	NaN	NaN	NaN	NaN	NaN	NaN	NaN	NaN	27.6234	22.7872	29.074	41.0368	NaN	NaN	NaN	NaN	NaN	NaN	NaN	NaN	NaN	NaN	NaN	NaN	92.0171	88.9732	53.4462	34.2598	NaN	NaN	NaN	NaN	62.7541	47.5579	51.4986	40.5443	NaN	NaN	NaN	NaN	NaN
1060	augustus_masked ASN_8 20595	73.1804	NaN	20.6742	2.52674	NaN	8.54991	9.36704	9.50497	21.4431	13.4629	21.3876	40.629	NaN	NaN	NaN	NaN	23.6427	82.5733	NaN	37.2249	35.0184	132.32	27.9549	12.853	25.0267	NaN	10.6434	17.7362	39.6039	79.0014	NaN	8574.72	7113.47	6998.9	7463.22	12113.3	11699.2	12108.1	12850.8	9492.35	8672.48	10118.7	8253.48	158.102	26.9976	54.274	50.2593	28.8268
108	augustus_masked 1649 AIE_1	7103.96	7084.67	7824.92	7020.71	9517.19	10513.1	9602.32	11282.3	2324.65	1520.01	1628.3	1629.5	1010.73	1663.17	1114.49	10191.4	7978.73	8222.57	7884.93	2047.22	2383.06	2595.04	3785.73	3596.39	3352.14	3790.87	2709.06	1979.46	2405.87	2113.74	2224.84	8380.14	7099.57	6748.7	6999.91	14173	14408.2	14610.5	13667.6	6194.68	5126.39	5592.75	6169.77	3383.17	2944.58	2111.63	1722.97	3289.65
109;3384;4541	augustus_masked 1649 AIE_1;YER064C;YIL056W	53.2659	29.2618	53.9049	40.8199	67.7522	24.4985	49.1654	37.593	83.0192	60.5072	64.2001	87.4673	71.3676	49.9452	54.5782	42.8485	69.189	57.6128	45.7915	79.881	104.949	86.6594	94.4719	19.8118	51.757	52.1203	68.3805	62.3874	95.3466	86.9003	72.5873	40.5245	33.2662	55.2425	33.2247	27.3508	46.2114	51.4502	36.6131	71.7262	NaN	NaN	54.5771	64.8909	96.2367	84.231	98.7714	64.1215
1090	augustus_masked CDT_2 5278	53.5757	67.8064	98.7586	91.7812	50.2915	39.9165	39.8442	27.7651	32.3453	45.8515	24.2112	27.9878	46.4687	59.4877	77.5884	48.2798	52.2764	46.4636	55.7826	89.1184	99.3479	69.4143	88.6603	53.5575	69.0572	51.0384	127.95	143.9	73.0217	113.419	108.681	43.3778	63.6068	84.1056	35.9167	61.7789	46.5863	66.8645	51.1388	60.6361	39.7364	45.0284	33.0565	138.475	94.6994	110.089	103.957	75.0783
1093	augustus_masked AIE_1 5054	74.1511	40.0624	41.0837	24.2716	19.284	19.2156	61.9116	33.5303	NaN	40.4137	55.3441	47.977	21.2558	NaN	27.6217	43.0046	41.2511	43.8141	37.6281	34.6362	60.387	54.5013	52.1744	26.2527	62.0377	51.6488	53.6657	151.492	153.313	194.731	188.005	36.779	72.2984	42.6127	30.5753	54.1482	58.9914	74.1166	47.1851	NaN	NaN	NaN	19.3899	230.553	155.468	163.111	152.331	223.843
1094	augustus_masked AIE_1 5054	16.913	1.67624	5.574	10.1359	6.43963	7.22822	8.07289	NaN	NaN	NaN	18.0298	24.4408	19.9208	NaN	51.7792	12.0848	NaN	10.0567	13.1264	27.5309	14.2968	NaN	33.9203	28.2749	23.7502	23.0503	26.7557	15.0403	19.8893	17.978	NaN	5.80425	14.6545	NaN	11.7284	19.9252	12.0088	22.8367	14.4895	37.346	34.6597	40.8254	24.8558	17.0968	6.41193	30.7334	26.1234	19.147
1096;4854	augustus_masked AQA_4 7086;YJL158C	810.161	1069.54	840.915	1010.52	1002.55	1055.03	884.682	997.11	389.566	362.355	425.205	564.729	547.871	433.625	431.542	903.078	770.751	712.597	624.145	226.21	234.609	279.314	324.17	934.785	909.147	715.737	1256.57	303.442	231.106	315.195	246.335	595.272	753.517	547.679	501.948	345.19	267.628	215.052	159.42	495.421	471.749	344.572	291.244	214.616	119.134	141.13	58.716	68.402
1098	augustus_masked CQS_4 6414	39.7728	44.836	42.9133	53.2988	80.773	63.3811	62.6816	49.9719	57.6437	52.9474	42.2082	70.8597	65.0229	76.6784	43.5081	52.5335	51.8309	54.529	45.3962	56.1362	47.2511	54.2413	47.0221	49.1318	45.8584	58.4223	74.4029	48.6196	58.3515	54.2147	43.9185	52.7395	66.119	50.5965	64.9636	58.8204	73.7214	64.7417	63.5428	63.6124	56.4994	38.949	66.2502	60.2832	34.5149	45.6578	68.3262	61.4406
1107	augustus_masked AFA_4 7928	NaN	NaN	NaN	NaN	NaN	NaN	NaN	NaN	NaN	NaN	28.5521	NaN	NaN	NaN	NaN	NaN	NaN	NaN	14.6827	NaN	NaN	NaN	NaN	NaN	NaN	NaN	NaN	NaN	NaN	NaN	NaN	42.1253	46.8898	51.815	28.5627	68.1831	44.3259	61.005	53.0986	202.736	224.918	150.56	138.635	NaN	NaN	NaN	NaN	NaN
1108;3921	augustus_masked CPN_4 15722;YGR021W	26.5167	6.96493	11.1666	4.06065	29.4168	32.99	13.844	NaN	NaN	NaN	NaN	NaN	NaN	NaN	26.8555	NaN	17.4424	35.1528	16.0404	3.29729	8.65684	2.23774	26.9927	18.2317	16.189	30.756	50.4265	23.9258	29.6745	32.1963	36.1407	21.2312	12.1351	19.5476	27.765	16.3621	17.7218	11.3615	23.2284	12.3633	37.1686	NaN	18.2903	45.4009	34.2445	29.7529	40.5141	50.6674
1109	augustus_masked CEI_2 8657	109.807	27.8159	20.625	14.5956	8.49673	26.0206	25.4448	30.5278	64.5768	56.8934	37.3809	59.0577	51.8848	NaN	70.5496	59.0206	46.6671	59.7995	65.0478	126.416	91.5086	114.196	81.5015	115.247	107.563	144.199	91.7503	189.988	182.76	211.105	165.897	41.7761	44.0445	40.3155	49.2045	53.2477	40.9218	58.8327	58.065	65.622	36.2676	45.8949	41.4327	75.6787	84.1483	76.206	88.4872	38.1098
1119	augustus_masked CPN_4 15176	133.551	118.928	148.571	98.9059	121.116	104.414	124.281	140.42	67.2832	69.3333	66.1446	74.6032	84.1475	95.9515	89.11	87.2945	85.569	76.1656	83.6041	97.4771	99.9241	96.5075	100.153	107.162	110.248	112.413	101.549	67.4599	59.9273	48.6854	45.1823	92.6561	80.2245	94.7883	109.697	74.0767	70.7746	70.2542	81.8129	53.1051	72.574	77.5062	94.862	47.6404	63.0169	42.3689	50.4841	56.9866
1122	augustus_masked CPN_4 15176	NaN	NaN	NaN	NaN	NaN	NaN	NaN	NaN	NaN	NaN	NaN	NaN	NaN	NaN	NaN	NaN	NaN	NaN	NaN	NaN	NaN	NaN	NaN	NaN	NaN	NaN	NaN	NaN	NaN	NaN	NaN	70.0648	147.066	145.637	320.356	NaN	NaN	NaN	NaN	148.823	296.448	310.154	172.968	NaN	NaN	NaN	NaN	NaN
1129	augustus_masked CFI_4 63651	27.3956	8.61775	28.5446	16.7058	NaN	3.6519	61.5253	14.8158	NaN	NaN	NaN	NaN	NaN	NaN	NaN	NaN	NaN	NaN	NaN	NaN	NaN	NaN	NaN	47.9131	21.6663	47.762	10.1038	NaN	NaN	NaN	NaN	32.3237	NaN	NaN	NaN	NaN	NaN	NaN	NaN	21.1062	10.4261	19.5787	19.9181	NaN	NaN	NaN	NaN	NaN
113	augustus_masked 1649 AIE_1	455.489	379.419	443.109	461.09	373.092	277.573	336.674	470.266	781.781	1045.38	1103.29	889.984	731.325	644.777	1103.64	530.806	434.764	418.201	465.776	407.197	521.995	372.051	414.174	265.157	284.94	251.887	414.816	704.415	583.4	698.449	742.81	389.562	450.225	437.932	393.836	263.64	230.221	168.798	195.866	438.246	447.181	304.546	200.955	928.875	570.303	628.33	664.946	754.702
1139	augustus_masked CPL_4 15430	12.6601	NaN	NaN	NaN	NaN	NaN	NaN	36.0601	NaN	48.8821	19.8223	59.0624	78.0393	118.806	NaN	20.2949	NaN	NaN	NaN	16.1117	11.8061	13.742	18.2307	2.87531	21.8864	NaN	NaN	4.91331	15.788	7.21917	23.0131	NaN	NaN	50.7148	67.6867	5.81108	NaN	NaN	10.6567	NaN	NaN	NaN	32.1503	38.2843	17.2482	38.7868	37.9725	17.8813
1149	augustus_masked AMH_5 6645	84.8023	241.988	188.422	179.547	289.705	328.63	32.1317	209.248	215.745	NaN	NaN	NaN	28.6705	51.0105	38.7986	102.982	111.076	71.532	107.86	45.1912	46.6676	56.4578	38.5558	88.0685	58.701	77.7366	39.9487	60.1835	71.5467	NaN	106.229	70.3769	201.965	90.4977	128.184	144.6	162.964	169.694	147.31	80.0452	102.248	104.977	129.795	75.2375	24.2344	55.6419	43.6288	50.2719
115	augustus_masked 1654 AIE_1	704.821	659.967	707.424	495.401	948.747	846.298	888.567	1402.45	1059.16	502.978	765.085	943.854	917.504	1172.87	399.279	919.648	852.199	768.955	892.982	547.053	526.042	574.129	606.604	605.084	694.631	724.688	498.346	335.495	352.12	317.324	308.516	903.374	967.074	745.162	957.945	689.613	564.896	578.272	630.01	833.331	599.578	643.51	829.791	277.894	231.738	245.123	288.636	292.674
1151	augustus_masked AHM_1 7118	139.09	136.624	142.585	134.691	196.494	177.311	217.931	154.455	70.1189	92.7826	78.3854	101.031	96.9226	71.6833	101.636	174.401	155.562	169.803	129.32	124.669	118.337	147.971	124.514	112.669	110.282	115.14	113.526	153.702	168.011	127.418	124.617	156.437	142.675	148.807	138.012	112.221	73.7633	73.6598	92.0782	96.5654	101.339	97.1363	103.672	100.7	146.031	133.591	149.997	108.409
1160;2358	augustus_masked ABP_6 5400;YCR009C	251.5	303.064	302.549	274.312	152.347	179.179	132.908	112.112	339.146	389.157	398.027	295.242	313.982	374.32	339.013	170.589	191.171	177.481	185.901	333.774	290.291	234.078	326.071	185.483	217.192	187.715	234.559	200.291	208.767	240.644	251.455	203.003	200.156	230.866	193.066	208.412	243.185	207.069	190.778	234.1	277.048	325.788	213.74	476.587	390.275	467.973	454.554	447.932
1161;2359	augustus_masked ABP_6 5400;YCR010C	3515.6	491.034	722.96	548.606	1966.62	41.8881	2538.78	NaN	NaN	495.694	NaN	NaN	NaN	NaN	NaN	1291.38	1254	1495.45	945.415	89.5323	194.999	212.878	389.063	1214.42	2761.91	2733.28	2684.06	NaN	193.417	111.244	NaN	275.744	298.815	373.146	516.29	1978.81	2886.18	3619.37	2383.49	412.945	289.671	209.133	667.976	NaN	NaN	49.0223	145.569	228.836
1162	augustus_masked YAW 6840	110.771	40.6481	117.374	94.743	100.642	94.6294	116.394	92.9736	104.308	83.8021	59.1684	72.1631	56.4371	79.9849	86.9386	81.7245	83.5214	99.3642	84.8478	81.1402	85.1548	91.056	83.5589	57.8355	83.7167	91.2501	72.0827	98.2292	114.75	96.606	125.023	50.4981	127.37	82.0928	69.4939	91.0057	85.6029	101.806	87.3819	59.2658	68.9555	98.6997	97.9965	106.421	110.152	89.7968	102.58	120.318
1170;3940	augustus_masked CPR_4 17889;YGR040W	27.0507	15.7524	27.0249	14.9387	30.1051	19.3337	39.3639	39.5949	46.3477	34.3423	36.9287	26.6201	64.4995	32.85	27.8908	18.9482	27.532	18.4024	12.8053	25.0584	28.0439	26.0511	28.6691	19.4486	33.8303	25.459	12.5964	23.957	27.11	17.7735	26.7045	33.9232	25.4211	26.3576	22.0717	18.3489	16.416	22.0561	17.2092	NaN	NaN	36.8882	27.9254	NaN	10.818	22.8784	22.7504	14.5852
1172;3946	augustus_masked CPR_4 17889;YGR046W	3.40837	NaN	4.70146	1.18446	1.45067	NaN	1.19443	NaN	4.13649	3.62331	7.4709	NaN	2.05676	4.81262	NaN	5.23369	3.67964	2.24355	7.60901	2.60835	3.74835	2.6397	4.10196	NaN	NaN	2.26419	NaN	5.54975	4.08567	1.38642	1.76022	NaN	NaN	NaN	NaN	NaN	3.55328	1.61124	NaN	NaN	NaN	NaN	NaN	NaN	NaN	NaN	NaN	NaN
1173;3955	augustus_masked CPR_4 17889;YGR055W	76.343	66.1631	61.0181	47.4515	51.2967	45.4108	35.9387	40.3003	NaN	54.1024	NaN	NaN	NaN	NaN	NaN	86.9286	81.0158	76.927	67.3449	130.46	125.022	114.754	169.384	124.5	94.1155	103.041	127.966	35.4247	41.4632	42.2245	56.5288	34.7105	41.7568	54.3228	53.3438	44.5758	63.1496	42.1209	80.1217	38.9583	48.1054	52.3891	34.7599	NaN	21.8359	56.1917	44.5373	NaN
1174	augustus_masked CPR_4 17889	1912.77	2153.78	2178.89	2977.08	2124.46	2080.91	2062.08	1800.42	4445.76	4158.44	3833.64	4171.55	4319.06	3619.11	4013.51	2677.7	2766.01	3122.21	3180.3	441.02	578.386	425.193	380.612	815.736	788.704	885.512	1144.92	303.601	413.751	396.715	273.425	2361.39	2187.59	2438.41	2165.62	3886.88	3655.55	4566.43	3923.41	3081.47	2163.08	3451.45	3276.55	1711.26	1377.47	1211.52	1127.4	1614.92
1177	augustus_masked AVB_8 7958	41.5703	52.3345	39.9687	49.3231	36.975	33.7909	31.8281	34.1266	42.7623	42.98	46.6082	50.1139	23.795	33.3834	73.8952	39.332	37.811	34.7018	39.0616	76.2958	72.9535	72.5249	51.6466	48.9132	63.0139	51.9339	59.1179	130.216	126.562	138.591	156.136	51.0144	47.7102	57.8209	39.3623	32.6734	34.4642	35.2773	32.8913	31.1886	21.6673	25.7128	25.0086	145.78	161.832	160.477	185.91	145.955
1186	augustus_masked CNI_4 19788	198.108	84.4733	171.71	65.5371	91.1038	69.5305	81.6952	194.977	NaN	NaN	5.43811	NaN	NaN	4.64755	NaN	17.2138	7.38779	17.1188	13.3586	16.8049	9.84336	15.3847	21.6614	481.445	164.689	71.484	18.0164	15.9678	46.1692	25.9662	26.7304	467.272	447.894	6.68006	473.042	79.9388	181.066	126.043	105.811	1415.89	2193.9	1401.71	482.495	57.5343	23.4382	35.5471	157.098	12.0884
1191	augustus_masked CPI_4 15732	25.0616	26.8554	19.526	23.4104	33.404	15.852	20.4629	51.5349	NaN	NaN	NaN	NaN	NaN	NaN	NaN	23.7854	19.322	15.7156	22.262	26.3511	15.2288	12.5414	12.1767	NaN	NaN	6.34066	8.01201	19.5811	16.4033	27.217	14.4009	28.3743	27.9189	47.6893	35.6959	19.6253	21.4206	20.4774	21.1296	15.4598	22.0685	21.1399	NaN	39.9547	24.4934	40.6888	26.5458	27.2844
1192	augustus_masked CPI_4 15732	54.1371	61.0159	69.7832	63.7181	47.69	44.0041	40.9755	41.6058	119.602	101.237	135.183	145.705	139.257	126.431	114.779	47.4213	52.4466	41.3675	37.0892	93.1646	89.9627	73.2265	85.8377	52.4203	66.4121	75.4193	79.7861	63.7299	73.9338	76.5565	82.7375	30.5689	39.9591	33.6885	34.0445	29.9295	37.6607	24.2371	29.9518	40.0227	50.7913	68.6245	31.8778	86.6125	65.3396	63.5521	73.2799	101.105
120;4494	augustus_masked 1671 AIE_1;YIL013C	27.6973	27.5488	20.7334	13.4931	38.2846	22.3899	42.9545	NaN	75.7163	40.5934	80.819	74.1798	35.1148	76.2465	NaN	24.6301	21.5897	34.0466	30.1353	110.932	84.3242	69.8807	66.1631	48.4701	82.7702	67.7563	60.2572	NaN	NaN	NaN	NaN	174.439	NaN	NaN	NaN	22.7676	NaN	35.1294	NaN	NaN	NaN	NaN	18.7288	45.8099	32.4476	31.1751	36.6176	37.3421
1200	augustus_masked BTG_3 6441	66.092	29.189	10.6357	37.1515	46.6795	248.954	175.024	590.976	180.536	152.504	351.994	259.574	236.687	328.071	311.073	136.437	103.946	119.121	108.685	45.1311	59.7193	48.8169	25.1522	271.772	73.9583	76.6541	106.77	60.9607	40.2357	38.4117	35.4686	52.1682	55.1264	52.3652	35.5173	67.6663	67.0917	74.1037	85.7225	219.795	42.1097	48.9328	74.1331	41.2942	31.8946	48.0154	98.4015	33.7236
1207;4638	augustus_masked BIF_1 6636;YIL156W_NumOfGenes_2	20.4149	55.4607	NaN	28.4725	26.6782	11.2845	22.9378	15.3107	61.3454	18.1967	25.6841	NaN	13.9147	79.0383	23.0672	18.8369	6.46748	69.4249	39.4602	NaN	16.9365	27.8983	31.1777	33.9551	60.9148	52.1901	48.741	84.3921	58.3157	7.68032	NaN	37.8221	NaN	29.4957	17.5498	29.4783	126.388	150.149	88.8277	NaN	NaN	22.928	40.5614	NaN	79.1565	52.7157	31.4923	51.1483
1208	augustus_masked BIF_1 6636	487.392	480.466	438.27	501.332	466.609	516.396	491.801	360.988	454.027	568.228	446.686	401.345	359.381	356.491	584.337	619.859	583.431	676.632	618.307	448.198	449.141	479.345	603.569	543.201	594.51	547.69	546.625	286.726	282.204	321.958	278.45	403.526	401.503	371.132	381.509	702.99	765.535	794.059	808.208	466.82	448.529	559.023	551.635	130.342	215.008	156.733	153.776	171.875
1213	augustus_masked BRK_4 4809	438.324	553.048	527.421	548.071	913.432	1040.24	952.219	1115.05	NaN	NaN	NaN	NaN	NaN	NaN	NaN	1120.63	923.645	1006.48	980.954	349.524	347.316	450.539	513.054	734.113	574.364	592.898	780.396	433.256	205.755	415.953	423.923	464.341	508.435	592.744	615.769	532.415	590.316	585.164	536.155	1055	993.932	1173.84	878.206	2684.66	1723.38	1996.84	1796.46	2351.23
1218	augustus_masked CCQ_1 5816	12.0757	13.2716	19.3359	22.707	8.04597	6.53977	5.26906	11.4024	NaN	NaN	NaN	NaN	NaN	NaN	NaN	6.99314	8.99411	10.1249	17.6236	15.0292	7.93768	10.2443	8.06416	8.4822	9.12358	10.0479	14.023	5.06892	5.27099	9.86405	14.5076	9.65082	13.4	4.08177	7.54469	10.9878	5.59049	11.752	11.8694	12.9759	NaN	6.30787	7.11697	9.72263	7.72245	18.3628	7.53108	11.8789
1221	augustus_masked AQA_4 6966	340.875	434.916	367.24	399.686	625.844	648.455	621.028	545.168	52.028	67.6331	104.24	50.0481	43.2867	42.7529	109.703	539.742	489.694	548.126	501.716	219.663	231.899	242.049	245.258	329.81	246.018	275.96	231.261	387.696	314.807	341.766	314.042	422.501	348.235	378.232	371.991	426.096	496.268	510.989	404.58	350.881	400.162	397.128	480.769	279.295	530.923	459.549	530.666	285.179
1223	augustus_masked AQA_4 6966	46.9114	18.7746	26.2818	34.7667	28.9141	30.1407	30.4806	17.217	40.4263	44.1722	71.1793	50.396	70.7602	49.6622	41.8447	30.1461	45.7737	38.931	28.8989	35.3837	40.0672	36.9191	47.7235	25.7781	48.8581	26.1755	31.054	45.2316	46.2839	32.8666	30.5489	34.6875	22.8304	57.555	32.65	NaN	22.9809	7.85787	NaN	NaN	NaN	NaN	27.3932	31.5854	39.7036	40.7155	37.0089	37.4666
1239	augustus_masked CPA_4 16664	77.2145	62.3506	70.8198	74.135	98.4265	118.739	102.907	165.731	136.706	101.62	117.711	156.893	148.919	143.633	110.23	74.4771	86.3043	78.5499	85.6994	111.836	103.022	89.5518	96.572	124.632	122.483	134.262	127.584	78.4304	85.9305	84.1348	97.2676	154.481	162.273	169.831	167.258	118.95	129.574	112.681	143.064	117.506	141.83	141.327	136.93	158.942	127.119	128.678	122.522	168.552
1241	augustus_masked ALI_5 15225	137.372	149.227	170.444	155.388	131.298	241.816	183.682	213.223	72.2519	94.3358	51.0193	101.989	114.51	NaN	40.3274	145.602	141.284	138.691	130.087	156.879	157.819	143.618	131.538	152.083	150.693	159.995	144.341	154.587	156.507	134.89	106.932	119.373	171.981	164.684	163.659	124.857	108.439	104.766	94.8678	126.281	131.027	138.236	117.143	93.1701	83.616	66.7242	65.347	74.7404
1246;7768	augustus_masked CGD_5 5416;YPR149W	146.096	202.206	189.608	177.622	303.15	199.392	233.846	532.323	1880.13	683.678	1456.75	1327.52	1185.61	1160.21	1240.61	494.382	292.267	372.281	393.677	175.789	178.179	169.51	168.724	222.032	187.762	224.273	230.249	72.0493	76.9085	91.1045	114.425	487.043	659.892	525.294	546.201	350.3	308.008	351.656	337.067	426.775	466.805	427.507	409.085	174.859	127.048	145.223	162.304	168.762
1251	augustus_masked BDM_5 23139	NaN	NaN	NaN	NaN	8.86673	NaN	1.94109	NaN	NaN	NaN	NaN	NaN	NaN	NaN	NaN	NaN	7.92508	3.11419	NaN	NaN	NaN	6.74628	2.26065	6.77207	NaN	10.7184	NaN	13.24	27.8616	8.15972	19.2494	7.00696	13.7099	NaN	16.5763	4.21773	NaN	NaN	NaN	63.0258	NaN	NaN	39.75	78.6361	86.9573	122.965	105.905	47.9227
1255;3092	augustus_masked CGD_5 5246;YDR399W	728.64	855.145	777.796	1010.93	565.39	519.184	537.128	1025.85	271.061	189.662	299.786	187.506	180.76	206.543	161.981	637.905	456.692	592.632	566.51	720.916	792.478	749.105	471.12	694.2	718.999	718.342	1198.53	1859.75	1954.56	2747.11	3752.64	364.619	359.129	284.81	222.131	1017.44	996.586	807.284	826.367	521.835	380.488	486.234	343.626	5446.86	2677.77	3503.04	3470.79	5577.1
1263;4220	augustus_masked CPQ_4 15021;YHL026C	NaN	NaN	NaN	4.27688	NaN	NaN	NaN	NaN	NaN	NaN	NaN	NaN	NaN	NaN	NaN	20.5652	68.8153	12.4053	34.6266	15.2279	NaN	NaN	NaN	NaN	25.608	NaN	NaN	NaN	6.40482	NaN	8.25135	NaN	NaN	39.7188	NaN	NaN	NaN	NaN	NaN	NaN	NaN	NaN	NaN	29.9936	22.7256	30.9614	34.025	21.2205
1269	augustus_masked BME_1 43277	117.25	53.8055	52.211	67.1612	70.0619	121.915	82.5921	171.315	152.33	121.844	145.471	224.709	265.198	264.781	132.124	93.6544	49.5987	66.6004	78.1764	111.894	75.5397	81.1519	75.821	65.0948	84.9959	93.6787	61.1491	73.39	60.4999	53.8055	33.4212	31.0524	17.8409	30.7921	27.5092	36.1116	58.7993	49.2028	40.1284	51.0326	57.2014	84.2649	41.169	13.1299	21.6704	26.8875	31.4637	23.2113
1272;2520	augustus_masked CPG_1 7611;YDL073W	648.101	609.428	641.734	767.881	984.284	908.323	869.71	1164.4	843.71	956.748	906.623	1373.34	1166.44	996.534	1052.42	921.865	678.118	850.822	667.845	583.825	690.489	682.283	651.661	700.636	698.216	662.268	903.07	571.335	505.562	425.897	556.214	544.768	694.594	830.111	867.952	582.261	580.336	506.738	526.24	621.052	638.029	442.144	666.081	412.924	360.163	426.578	553.755	358.332
1278	augustus_masked CPR_4 17794	331.002	867.89	368.599	500.611	315.533	235.563	282.263	170.365	223.961	341.666	295.157	189.251	344.273	206.746	683.757	205.485	332.235	220.714	274.797	444.338	438.499	439.991	446.468	211.349	337.774	406.935	633.491	823.602	999.487	1556.73	1687.55	226.177	265.608	202.717	170.619	514.766	495.754	404.231	450.827	199.332	95.1084	55.4622	294.53	1606.42	1739.76	2211.2	1945.02	2037.81
1279	augustus_masked CPR_4 17794	441.745	425.865	451.571	405.135	352.814	358.75	328.792	273.814	273.771	289.709	269.35	218.257	232.7	263.035	341.96	325.61	301.677	349.893	339.631	457.211	439.55	436.579	421.75	396.272	444.459	400.886	449.853	575.058	549.975	597.672	606.748	321.437	275.901	302.669	309.862	374.441	383.232	412.084	376.271	379.297	432.994	413.475	394.184	441.565	468.989	489.815	586.931	499.342
1296	augustus_masked YCB 8071	NaN	NaN	NaN	11.1168	NaN	NaN	NaN	NaN	NaN	NaN	NaN	NaN	NaN	329.284	NaN	NaN	NaN	284.375	NaN	151.636	3.07129	32.698	185.661	NaN	NaN	NaN	NaN	NaN	NaN	NaN	NaN	2.90684	NaN	14.7075	14.2728	96.1932	110.698	117.695	92.4415	374.469	NaN	9.42304	3.38675	NaN	NaN	NaN	210.918	NaN
13	EC1118_1N26_0012g	334.77	289.803	298.208	301.379	606.222	574.289	641.095	532.034	630.498	624.772	664.782	690.818	542.195	474.178	479.53	557.179	536.755	529.522	600.649	688.869	850.373	742.41	1117.38	707.412	679.041	709.646	639.533	1063.81	1216.83	907.484	819.287	422.38	437.302	498.261	376.126	448.513	512.54	468.157	398.084	630.141	710.963	442.774	593.773	378.848	309.593	364.716	372.616	330.719
1302	augustus_masked CQS_4 6075	610.692	533.034	481.004	563.092	658.111	620.749	687.556	983.151	478.631	299.869	279.222	324.529	356.859	359.002	244.605	899.549	761.689	692.944	821.702	323.13	342.886	301.349	380.803	355.839	356.441	401.898	419.381	186.991	227.312	185.084	238.729	1681.74	1780.4	1638.67	1766.13	834.458	926.106	839.869	875.06	1398.43	1031.7	954.047	1478.51	285.797	239.393	210.547	275.402	315.081
1323	augustus_masked CPR_4 17852	NaN	NaN	6.92834	NaN	17.6754	24.2446	24.267	8.82177	NaN	NaN	NaN	NaN	NaN	NaN	NaN	32.4657	43.7955	26.4329	21.1354	NaN	NaN	NaN	NaN	NaN	NaN	NaN	NaN	NaN	NaN	NaN	NaN	NaN	NaN	NaN	4.32706	NaN	NaN	NaN	NaN	NaN	NaN	NaN	NaN	NaN	NaN	NaN	NaN	NaN
1326	augustus_masked AID_2 6383	185.506	155.046	208.319	178.409	160.005	148.511	106.676	132.98	292.612	325.887	316.982	326.497	293.701	349.633	430.882	130.579	145.8	130.322	146.48	171.251	151.055	167.115	174.01	175.181	193.507	144.396	194.395	190.756	136.549	154.013	173.086	167.831	173.589	222.885	166.946	203.276	220.465	199.879	208.465	159.037	235.405	207.762	166.961	137.588	204.239	149.033	143.527	139.024
1327;4437	augustus_masked AVB_8 7945;YHR177W	33.7528	28.7017	27.7447	23.4526	52.0501	41.6937	43.9063	68.3699	39.3865	42.3593	41.6659	43.5302	35.4041	38.7551	27.8808	32.084	16.8457	33.5197	13.206	27.9433	22.9415	15.9357	24.2427	23.8282	17.3375	16.8404	NaN	NaN	21.2564	NaN	NaN	22.0099	37.3098	33.4309	36.017	8.31188	6.36991	14.2514	9.89064	45.9707	46.0052	35.3158	45.0512	14.6421	28.6328	26.3653	27.4952	17.1228
1332;3638	augustus_masked CPG_1 7609;YFR051C	998.971	890.414	930.802	857.226	730.083	765.409	664.098	324.41	654.604	750.052	726.257	828.017	910.857	646.193	876.826	797.538	762.692	762.059	816.669	831.124	788.781	955.634	768.914	799.9	909.888	852.761	1076.07	842.869	941.45	972.997	1096.56	489.322	461.575	391.201	529.92	815.921	786.941	812.401	820.129	814.358	827.413	840.843	887.577	967.511	979.233	954.218	1043.23	972.198
1335;3640	augustus_masked CPG_1 7609;YFR052W	19.035	18.3104	14.983	12.6201	8.9493	2.02748	3.92421	NaN	30.8498	21.1499	15.1559	NaN	22.4371	48.4104	18.0903	NaN	9.99981	10.6399	15.0658	29.6998	33.9508	24.2446	29.9562	26.6554	21.3461	15.6148	28.1632	39.6448	50.9589	50.1653	72.1465	17.2083	24.0961	NaN	NaN	17.1082	11.2806	25.6763	20.9928	41.3221	5.26393	23.1827	6.05301	106.571	70.8137	100.481	111.311	122.728
1337;1950	augustus_masked CPQ_4 14811;YBL078C	255.215	316.786	277.181	365.66	94.0008	95.4795	87.0651	84.0158	193.476	216.834	218.847	193.672	188.329	208.579	215.862	84.8363	135.167	114.028	113.831	213.074	236.186	201.883	188.764	246.098	220.872	259.88	315.973	122.468	156.89	175.161	157.859	168.598	137.691	235.604	151.154	233.463	217.261	180.824	190.32	190.094	245.737	245.126	193.28	262.199	252.153	308.748	253.417	301.282
134	augustus_masked 1700 AIE_1	81.3041	28.2806	4.52081	38.935	79.3312	100.447	7.43315	67.8711	45.6986	112.699	68.5298	53.535	73.0643	29.5873	173.565	58.8794	47.6249	60.3829	44.2321	119.661	77.7059	86.8459	94.1553	76.6524	79.7986	91.0986	163.774	64.3126	82.0965	83.2825	95.4334	41.1414	38.2932	84.4638	46.7048	70.2811	63.6787	68.1953	53.0986	85.434	26.168	NaN	31.342	155.549	101.519	135.503	107.206	155.738
1347;3876	augustus_masked CPM_4 14657;YGL237C	55.646	102.936	54.7598	149.955	116.503	139.609	100.985	203.684	256.055	144.21	170.054	266.299	300.226	310.889	208.59	213.957	99.4032	130.302	122.38	85.8947	79.5467	89.9058	55.6574	40.8518	63.9155	130.105	88.5524	68.4272	59.0917	81.0069	NaN	172.228	142.404	154.649	132.528	98.8093	128.375	86.7836	65.7584	74.2339	NaN	NaN	86.72	65.2665	NaN	65.0216	48.5405	NaN
135	augustus_masked 1700 AIE_1	81.7764	66.9383	76.9373	70.839	80.3594	63.0295	68.0372	97.7482	124.934	67.3332	109.042	112.538	74.4453	112.819	122.456	65.6796	50.9758	68.8558	71.9628	50.7545	51.0143	61.8897	61.5796	57.966	53.0661	52.9142	67.022	54.8351	55.6638	50.9632	51.9422	51.8216	65.8567	64.9121	50.3879	72.7193	72.8952	56.0581	65.1015	69.9235	76.2508	65.6189	79.5604	53.0672	49.2252	42.8028	58.092	44.9592
1355;4135	augustus_masked CPK_4 16612;YGR236C	103.793	85.2956	50.9144	74.0119	73.3237	57.4375	83.577	83.4113	104.905	78.9765	82.5269	110.869	126.425	NaN	NaN	82.0824	62.9985	119.346	71.7755	42.6174	NaN	NaN	NaN	53.949	47.9581	56.2455	44.483	NaN	44.7504	21.3991	28.7858	NaN	70.1895	65.3464	71.6362	138.102	146.108	167.969	198.786	100.907	95.9593	138.452	150.916	NaN	43.4229	57.3764	45.9499	37.4702
1362	augustus_masked BAM_7 7195	1054.77	1493.79	1012.24	1992.42	1143.38	1194.14	1162.77	1933.72	1407.69	1679.8	1646.8	1360.41	1115.34	1844.83	2163	1030.53	868.432	1342.96	906.94	1393.8	1496.01	1414.41	1440.93	1448.34	1128.23	1457.29	1581.01	2061.16	2098.32	2279.21	2979.9	6550.12	8232.9	10290.5	6332.09	4992.54	4600.53	5619.39	5022.4	5109.99	4730.73	4794.8	5251.55	2940.52	2226.84	3038.56	2522.96	2670.41
1368;6193	augustus_masked YDM 4987;YMR132C	71.736	91.2724	97.9941	84.8157	75.2698	43.8802	63.1825	109.561	90.0982	93.2878	85.4263	99.7851	123.82	126.298	79.5981	69.4232	70.298	59.5856	58.9097	58.0572	66.2956	52.4762	66.4105	57.381	55.386	53.4333	53.4459	42.022	34.7698	31.4884	45.0104	56.6963	65.7855	44.4351	51.2849	41.7621	36.1355	34.3043	47.2484	57.4435	53.6022	81.7422	42.3393	57.7553	79.3324	52.4071	49.139	51.9572
1379;2697	augustus_masked AQA_4 7239;YDR006C	20.5401	12.2062	7.40388	11.1394	24.3257	29.8279	23.4495	NaN	44.8188	44.521	45.2233	46.9975	21.7428	42.5701	45.4734	23.9108	21.2587	23.5875	25.1245	24.3124	14.8723	23.0876	21.3762	8.87486	19.1321	22.9764	NaN	19.3377	16.0852	18.7453	20.7466	35.3589	NaN	34.4493	28.3944	17.9923	21.8802	27.2793	18.5285	41.0248	35.3803	NaN	14.93	22.6879	31.2357	20.7598	35.9654	22.9913
1381	augustus_masked AQA_4 7239	81.065	71.1082	76.0367	73.5555	112.643	111.421	115.504	97.1539	139.118	134.823	144.53	139.034	160.795	107.429	116.769	148.86	150.753	159.046	159.513	90.9224	97.2848	95.6611	92.626	80.7912	82.6864	93.7463	80.773	145.125	152.228	155.07	168.908	95.7867	92.2949	84.5633	90.0991	140.561	178.642	161.679	159.335	97.9131	86.0556	107.404	109.644	210.872	165.142	210.214	206.598	216.773
1386;6618	augustus_masked CPN_4 15370;YNL229C	181.992	167.158	161.094	158.443	131.208	135.774	112.738	165.562	161.038	119.831	169.255	185.042	183.387	149.953	192.646	105.022	146.289	158.023	142.339	181.089	91.9683	108.48	89.4579	141.783	127.363	119.105	132.262	161.365	165.123	170.981	163.04	145.228	117.633	168.488	123.748	130.173	121.442	145.558	149.504	189.813	178.782	162.981	170.708	129.072	122.537	124.756	148.094	130.74
1402	augustus_masked BBM_6 7261	78.9113	177.434	83.8835	60.0475	122.416	143.887	179.198	136.669	102.513	106.454	69.1208	118.77	141.295	81.1094	112.503	101.816	95.7803	101.992	107.829	59.8982	67.9023	47.8696	64.0493	51.9543	45.6354	49.472	89.1952	62.5814	71.6147	61.4873	54.0941	136.568	139.566	146.524	126.507	56.9009	90.7825	82.8855	80.4664	139.782	98.9252	NaN	106.104	60.2186	78.7775	74.5686	68.0097	59.4546
141	augustus_masked 1706 AIE_1	235.502	256.262	260.79	243.814	222.894	254.308	215.113	127.672	182.551	157.085	139.359	135.722	144.569	115.338	172.685	214.797	257.957	271.743	248.163	263.06	300.613	284.711	265.269	129.317	142.626	125.631	164.811	280.813	266.7	237.456	293.795	169.107	166.139	157.425	166.141	464.41	412.378	408.19	495.438	207.617	313.92	233.016	309.583	258.493	262.724	274.772	235.148	213.944
1419;3529	augustus_masked CPG_1 7550;YFL010C	47.8447	24.0397	30.0357	45.9922	71.5322	82.363	20.4818	NaN	88.9507	97.8333	89.7089	83.4182	86.8331	201.201	75.9332	64.8025	105.395	92.7144	89.1147	223.829	195.375	169.368	142.252	167.516	70.5485	76.3442	81.75	302.155	356.031	370.001	473.522	NaN	42.654	37.9017	23.3952	78.9663	60.7508	28.1491	47.2707	19.6298	75.34	47.3757	48.1945	781.82	370.315	444.25	378.812	604.597
1420	augustus_masked AQA_4 7362	27.7849	3.65955	10.7256	9.53978	22.6894	22.2927	17.9303	26.8725	258.944	29.5685	NaN	39.3573	60.7341	77.7905	NaN	119.675	137.05	51.4395	360.714	27.2656	27.8966	24.7231	65.1238	93.9227	52.2042	22.2414	14.5923	11.9062	14.4219	9.37497	10.8129	133.441	318.146	102.828	292.831	17.1013	20.1855	18.6742	406.173	73.1537	29.8624	16.5794	65.2223	26.9435	7.75259	39.989	155.529	30.3747
1422;3927	augustus_masked CPR_4 17889;YGR028W	266.91	117.35	81.0679	157.005	312.847	197.41	163.265	97.9676	105.949	123.308	124.381	155.163	134.615	128.822	76.1179	156.404	140.579	160.568	194.988	184.21	166.692	139.567	202.767	218.826	201.386	219.76	157.519	144.324	164.762	141.584	146.81	97.6143	135.902	78.433	103.354	117.991	139.458	159.799	125.231	189.406	190.921	196.981	214.035	121.2	165.539	144.517	130.39	172.496
1423	augustus_masked CPR_4 17889	314.891	156.592	343.361	298.057	290.921	244.056	280.402	308.564	419.85	401.091	331.621	436.077	422.789	519.479	387.996	265.492	234.424	238.567	264.327	181.469	166.997	178.578	236.479	174.014	202.541	231.527	210.893	167.5	173.534	158.344	142.333	166.78	171.796	167.624	158.801	339.666	368.002	316.752	309.088	388.149	316.279	366.702	473.321	28.8422	61.1702	15.0262	79.5828	129.631
1424;3932	augustus_masked CPR_4 17889;YGR033C	97.8746	224.803	118.974	99.4749	89.8967	104.723	100.127	52.3649	99.069	121.905	180.544	135.674	170.273	142.951	168.357	95.9132	88.2581	92.9653	78.7327	106.694	117.974	102.371	90.3034	107.678	121.17	102.853	112.169	151.511	125.867	123.902	129.547	86.2465	104.607	65.1547	88.5996	101.78	72.8563	100.025	93.2076	75.9823	109.421	103.046	91.8785	68.1493	86.4969	74.2219	103.628	62.4002
144	augustus_masked 182 ABQ_6	912.075	756.593	1054.9	755.81	372.262	342.493	363.175	189.833	267.083	370.927	294.339	275.361	226.713	295.045	204.703	770.822	890.378	761.723	900.14	1120.46	986.66	991.225	1066.78	698.275	510.869	515.421	421.426	956.301	907.656	966.265	787.057	302.026	235.254	168.597	244.002	433.242	470.734	597.187	612.887	546.092	610.954	704.438	538.24	557.536	628.719	569.786	660.169	591.883
1440	maker AHM_1 7103	154.697	148.172	146.034	106.706	123.627	130.668	138.018	63.6059	68.9996	88.8638	56.806	28.8887	43.223	43.4956	58.2236	157.376	101.027	139.062	129.324	66.8827	49.9236	48.2263	53.2367	46.9146	46.9138	40.5449	53.2988	67.026	87.4216	109.926	104.505	109.361	111.823	70.0004	91.2328	172.632	154.458	135.616	129.996	168.323	152.652	142.498	168.886	126.677	114.476	133.174	106.974	156.415
1447;2748	maker CPQ_4 15250;YDR059C	1357.32	1870.65	1427.2	2529.22	916.488	964.709	986.558	599.309	987.717	1959.83	1434.69	955.697	740.493	1238.87	2126.31	825.315	801.831	1459.01	1024.14	1940.56	2068.12	1105.75	2551.29	1018.03	1602.52	1150.75	1883.77	2437.97	1730.27	2092.93	2048.15	610.708	1104.72	1514.57	1103.49	1162.84	1249.61	1074.99	967.712	345.323	162.464	151.099	1024.2	2692.6	2113.08	1861.35	2262.84	1981.79
1448	maker BBM_6 7237	4.05897	NaN	3.7784	4.5908	NaN	NaN	NaN	NaN	NaN	NaN	NaN	NaN	NaN	NaN	NaN	NaN	NaN	NaN	NaN	5.42936	NaN	NaN	4.60157	NaN	3.45118	2.70309	NaN	NaN	NaN	NaN	NaN	NaN	4.31754	NaN	NaN	NaN	NaN	NaN	NaN	NaN	NaN	NaN	NaN	NaN	NaN	NaN	NaN	NaN
146	augustus_masked 1981 YCU	1.27753	NaN	NaN	NaN	NaN	NaN	NaN	NaN	NaN	NaN	NaN	NaN	1.66918	NaN	NaN	NaN	NaN	NaN	NaN	8.52307	3.48156	5.13773	5.26629	NaN	NaN	NaN	NaN	NaN	NaN	NaN	NaN	NaN	NaN	NaN	NaN	NaN	NaN	NaN	NaN	NaN	NaN	NaN	NaN	1.95376	6.12456	1.04908	2.13669	2.1638
1467	maker ABM_5 4633	27.1043	27.3136	24.0127	22.7259	14.0078	NaN	24.8956	NaN	NaN	40.0691	NaN	NaN	NaN	NaN	27.8624	NaN	NaN	NaN	NaN	24.4309	26.3766	10.4561	29.3499	17.0247	24.1457	11.9312	38.2929	37.9492	7.96632	14.5618	62.486	NaN	NaN	19.5252	28.9909	13.6246	16.0296	NaN	NaN	NaN	NaN	NaN	NaN	112.492	38.6066	54.8254	45.5344	128.12
1470;361	maker BGL_1 18155;augustus_masked 863 BGT_2	NaN	NaN	NaN	NaN	NaN	NaN	NaN	NaN	NaN	NaN	NaN	NaN	23.6094	NaN	NaN	NaN	NaN	NaN	NaN	106.071	150.862	129.367	150.067	152.807	129.282	215.428	123.753	NaN	NaN	NaN	NaN	52.0014	39.6336	23.8253	15.4878	150.04	156.56	124.422	259.975	NaN	NaN	NaN	NaN	NaN	NaN	NaN	NaN	NaN
1480	maker CPQ_4 15294	107.403	92.511	73.0327	114.058	133.516	110.079	124.102	301.077	268.878	226.11	238.511	310.206	309.781	237.683	245.223	87.5679	72.7259	68.8883	110.207	96.3564	91.2546	95.3832	100.103	70.4951	71.8016	100.872	110.983	73.2352	88.765	76.2605	99.4671	169.69	157.683	249.886	163.401	151.922	167.36	145.356	145.772	242.75	227.962	263.992	231.655	169.325	131.284	166.452	164.749	226.391
1496	maker CHB_4 9987	35.7539	2.00962	9.46235	NaN	7.85221	12.2625	33.1279	123.751	NaN	NaN	NaN	NaN	NaN	NaN	NaN	18.3587	4.74307	23.4397	9.35265	7.81906	18.0929	14.3731	9.99032	33.2849	37.9407	36.7863	17.1428	7.74824	25.333	25.8087	6.85713	102.338	40.3608	NaN	22.0755	37.8737	22.2531	63.3295	28.8025	NaN	NaN	NaN	45.0915	51.7921	32.2655	14.2009	10.276	23.1619
1508	maker AVB_8 8060	463.197	512.855	550.207	541.8	430.212	416.658	428.761	490.451	562.047	484.08	566.104	741.316	518.212	510.73	744.08	355.683	442.558	415.085	431.553	676.964	532.281	616.049	595.5	517.494	583.429	564.772	516.369	641.146	678.199	827.042	789.708	379.524	525.472	459.094	425.626	345.226	323.057	389.921	354.568	317.6	207.049	229.717	360.725	929.392	905.041	927.35	1004.09	862.731
1511	maker ABP_6 5400	81.1232	108.37	17.4218	26.5279	9.76401	16.5853	77.0161	13.4652	NaN	NaN	NaN	10.072	2.42472	NaN	NaN	52.1378	41.7696	79.2598	68.2896	65.0188	73.4087	104.742	52.2774	109.799	64.8962	127.509	53.8278	40.0415	65.3962	55.0186	52.1237	25.2314	18.0057	31.2738	33.3681	49.7156	70.5448	87.3419	38.4622	19.6096	21.5906	40.5335	28.3652	35.2833	53.6054	27.4739	50.6753	37.0601
1512	maker ABP_6 5400	480.445	226.46	393.197	445.863	551.891	763.579	609.314	873.235	422.244	306.077	309.979	288.275	470.407	492.304	291.426	536.504	542.475	552.916	554.882	435.739	460.662	476.852	483.083	660.07	375.393	394.243	277.142	237.241	245.001	247.946	193.286	299.699	244.33	265.043	289.194	173.717	194.745	213.836	242.355	267.241	388.569	470.376	344.34	103.766	131.812	103.711	90.3971	140.723
154	augustus_masked 2075 ARN_6	128.689	203.118	150.816	263.121	35.2603	129.097	37.1093	NaN	NaN	27.8413	NaN	NaN	NaN	NaN	12.0654	23.8447	64.8884	18.8857	18.5631	104.539	34.3214	156.273	21.1554	145.905	216.15	158.257	146.222	63.6372	41.6019	40.0735	44.5246	70.8739	93.6602	55.0376	88.0089	145.035	214.634	36.4284	90.4539	88.6376	43.3944	23.094	88.7969	209.148	25.5153	109.255	133.301	79.5663
1552	maker AQA_4 7239	57.5408	43.8683	44.3752	48.9627	48.6683	66.5786	48.7702	96.7073	49.9168	90.8288	NaN	NaN	108.726	NaN	78.0987	30.7145	64.2191	90.8813	52.0885	71.9472	79.0694	43.1841	77.2921	34.6011	59.9072	63.0238	59.3763	71.1172	68.6123	72.3032	80.8774	62.8707	73.217	63.0285	NaN	59.8949	61.1564	39.0506	60.6662	99.3924	NaN	121.561	69.5006	66.7539	61.9833	49.8243	62.8737	57.4148
1580;7336	snap_masked CDT_2 5211;YOR380W	51.7409	44.5093	46.0477	60.8689	71.7656	67.9071	42.0467	88.4935	NaN	47.7354	NaN	NaN	NaN	NaN	NaN	42.0696	59.4426	70.9644	54.8584	54.091	36.8518	29.027	34.2165	55.6854	85.0501	43.0347	35.2788	56.6654	46.4462	NaN	39.258	26.8669	65.1659	31.6269	NaN	58.8895	35.7661	44.0894	43.3379	NaN	50.845	94.0278	37.2485	NaN	36.9258	NaN	NaN	NaN
1589;3227	snap_masked BVG_4 25625;YDR536W	24.1604	16.5785	15.6328	12.7611	NaN	NaN	NaN	NaN	NaN	NaN	NaN	NaN	NaN	NaN	46.6936	23.2717	23.8132	NaN	NaN	77.2456	106.265	91.6852	59.0706	36.3564	39.289	26.1957	30.7901	NaN	33.203	NaN	NaN	NaN	NaN	NaN	18.2123	20.4728	16.8448	NaN	NaN	NaN	NaN	NaN	24.7063	NaN	NaN	NaN	NaN	NaN
159	augustus_masked 2209 ABD_5	13.0394	12.7221	12.8521	14.4564	9.00658	18.7574	NaN	64.2437	31.8161	29.1189	17.1042	NaN	NaN	51.6812	23.7915	14.5018	25.7415	NaN	23.5635	6.93081	7.49084	NaN	20.5332	NaN	19.162	21.1791	21.1095	NaN	NaN	9.30765	11.0774	NaN	67.0605	36.6777	50.3378	40.4001	NaN	28.3382	32.0465	48.3048	48.831	NaN	25.3268	NaN	NaN	NaN	NaN	NaN
1598	snap_masked AVB_8 8024	37.069	24.5953	34.2479	39.8541	70.1602	42.371	65.2889	100.454	25.9232	38.0441	58.4097	46.7204	47.7988	38.7618	42.1432	29.874	35.3723	35.5529	61.8313	21.6603	35.6335	29.6088	34.4981	44.866	31.4186	49.8926	60.7317	19.1276	17.7058	10.5622	NaN	21.7399	46.6786	68.8784	55.0936	NaN	18.0961	NaN	39.7912	20.5914	27.2401	33.0942	23.7319	8.43371	NaN	NaN	NaN	25.2629
1599	snap_masked BBM_6 7242	37.5447	62.484	52.3825	39.1687	23.8887	8.18189	17.147	22.2566	29.3098	51.193	51.2734	65.3378	33.7069	27.5274	47.1875	19.1524	44.0868	29.3381	41.4877	27.3276	18.2889	27.9386	21.3089	31.7694	35.2918	30.1119	27.7558	25.6875	26.4932	15.7148	21.2055	52.6462	29.1309	30.0257	41.8456	17.9098	15.1636	18.8512	18.1658	24.8668	24.4871	27.2007	14.257	10.0247	15.3164	17.8391	12.585	NaN
1610;3700	snap_masked CKF_3 7120;YGL053W	NaN	NaN	NaN	NaN	NaN	NaN	NaN	NaN	113.198	87.8567	68.5914	74.6629	168.413	127.052	136.258	NaN	NaN	NaN	NaN	NaN	NaN	NaN	15.5317	NaN	NaN	NaN	NaN	NaN	NaN	NaN	NaN	NaN	NaN	NaN	NaN	NaN	NaN	NaN	NaN	NaN	NaN	NaN	NaN	NaN	NaN	NaN	NaN	NaN
1624;4669	snap_masked AHL_3 7762;YIR015W	10.6554	1.55394	10.4759	7.17428	12.1335	11.8147	20.8722	NaN	NaN	NaN	NaN	NaN	NaN	NaN	NaN	12.5072	18.4566	11.2032	5.69307	22.4019	10.2736	13.8904	9.0191	16.0135	6.04314	5.24879	8.9517	7.23328	11.1532	19.6622	8.27293	4.90439	1.11717	10.6142	3.91815	10.2308	9.38033	2.9494	9.84918	8.96916	11.6968	12.5757	4.05372	4.44418	7.09394	12.2832	15.6725	13.6023
1626;4666	snap_masked AHL_3 7762;YIR012W	320.066	274.004	250.909	294.795	213.009	253.667	257.224	147.548	277.514	409.74	356.833	254.73	198.029	164.174	453.124	206.703	232.982	297.801	225.115	333.882	375.981	335.446	319.705	249.783	296.333	331.193	319.296	275.279	305.421	252.024	235.941	192.186	224.228	280.103	233.476	189.65	226.996	167.444	125.937	125.222	142.794	152.681	178.65	141.524	233.553	165.867	184.704	133.033
1642;3893;933	snap_masked BCD_8 12448;YGL254W;augustus_masked CCL_1 7511	67.3001	55.8747	62.9247	51.129	52.9738	76.3386	66.5579	103.357	136.43	87.4874	77.6566	92.3485	130.141	135.641	100.895	46.954	40.0139	34.5355	39.419	30.1737	36.8672	40.3298	46.2129	17.4175	33.576	28.1446	32.5783	25.935	19.8135	14.6499	33.7848	65.0476	83.4929	43.0315	77.456	30.985	25.6481	30.6778	33.6097	80.5295	NaN	NaN	83.0864	20.2183	16.3383	22.9223	NaN	NaN
1674	snap_masked BHR_4 9388	NaN	NaN	NaN	22.9914	NaN	NaN	NaN	NaN	NaN	NaN	NaN	NaN	NaN	NaN	NaN	28.7508	15.5621	NaN	NaN	20.6143	14.8605	26.363	13.2572	42.4989	32.6006	29.4221	22.9091	NaN	NaN	NaN	10.0176	NaN	NaN	NaN	NaN	14.0278	NaN	NaN	NaN	NaN	NaN	16.8455	NaN	NaN	NaN	NaN	NaN	NaN
1682	snap_masked CLG_4 26387	15.738	3.17643	1.69953	6.34741	9.20816	12.8998	13.5972	25.9792	NaN	NaN	49.9958	NaN	NaN	NaN	18.9215	30.5531	34.9827	28.057	19.8249	NaN	NaN	11.7434	NaN	NaN	4.64325	8.15862	6.28959	76.4772	69.7741	70.6043	59.3577	NaN	2.82046	12.6815	5.67032	NaN	NaN	8.86316	NaN	6.38347	11.5488	12.7068	7.26769	NaN	NaN	2.41328	2.5906	NaN
1684;3307	snap_masked ASV_1 19156;YEL073C	19.2204	32.7597	27.2639	19.2924	26.0326	38.1874	28.1496	24.3653	71.3301	42.0875	94.9088	26.389	27.9064	74.6429	58.2253	40.3735	98.5178	49.3828	25.4153	30.946	17.651	30.4098	NaN	59.2424	23.3593	49.2382	71.1227	98.5095	54.83	135.643	68.7127	71.4732	84.109	91.3308	83.3808	307.612	112.11	170.034	88.4831	94.6121	99.9966	58.1997	80.3527	NaN	NaN	NaN	NaN	NaN
1696	snap_masked BIF_1 6636	264.24	74.2764	193.339	284.41	233.068	285.653	279.966	296.176	192.428	215.361	251.899	173.207	106.821	168.721	144.209	190.393	159.209	199.94	162.011	241.294	262.029	323.069	225.797	364.146	346.253	322.944	366.61	245.851	271.638	314.084	433.401	134.289	184.476	350.631	164.847	136.199	140.66	167.468	185.297	124.746	154.15	114.334	139.405	385.113	280.454	403.486	394.537	537.817
1704	snap_masked CPD_4 13463	8.66075	NaN	NaN	NaN	NaN	NaN	NaN	NaN	NaN	NaN	NaN	NaN	NaN	NaN	NaN	NaN	NaN	NaN	NaN	119.324	68.3757	54.289	76.8593	79.0291	101.084	94.9391	78.0223	45.5682	66.1995	56.8548	50.7247	NaN	NaN	NaN	12.5302	NaN	NaN	NaN	NaN	NaN	46.0203	NaN	NaN	NaN	NaN	NaN	NaN	NaN
1705	snap_masked BVC_6 19273	61.8301	77.4157	60.0239	84.7002	110.27	97.9144	92.9769	112.116	56.5931	76.2357	44.4085	51.4772	NaN	60.2928	66.9968	112.213	143.199	103.35	146.444	133.489	80.1279	58.7265	107.042	238.919	78.6564	103.566	60.2732	48.8723	51.3932	67.8683	81.5772	40.8696	33.6001	23.4744	46.8498	116.044	98.3432	95.0681	101.913	194.697	307.131	399.812	132.273	25.1397	34.3173	NaN	75.622	61.0114
1710;7380	snap_masked AHL_3 7774;YPL031C	235.971	228.095	232.397	244.117	192.45	184.974	211.401	165.744	174.675	179.613	155.059	123.083	151.428	123.939	179.019	198.268	184.374	201.186	192.62	159.288	175.04	180.568	161.23	189.514	189.845	167.498	173.074	305.594	347.556	269.321	294.558	120.838	161.224	146.698	155.906	219.728	264.821	251.681	239.733	173.783	193.984	199.082	200.671	215.292	269.92	238.96	265.066	220.103
1713;2789	snap_masked CPQ_4 15165;YDR100W	510.757	37.1978	477.77	775.104	372.688	347.842	484.52	443.236	402.775	692.366	812.309	898.214	717.808	466.329	521.862	320.845	394.411	359.228	553.929	254.926	350.54	260.314	208.425	327.473	259.252	360.635	364.177	167.261	211.738	246.571	135.212	192.936	300.666	270.043	128.616	552.292	615.486	717.355	476.908	482.933	660.884	590.114	467.871	223.671	159.136	121.993	101.695	121.771
1728	snap_masked CPG_1 7609	55.3538	66.7653	60.5305	80.2716	54.6163	64.2829	67.3317	31.5476	75.2981	99.243	87.3661	92.3726	94.2048	69.8912	88.1424	54.4177	51.2107	64.228	44.367	67.1678	50.4083	62.5666	74.0025	63.0101	57.5153	56.4928	78.3687	65.6176	53.7399	63.7567	59.0828	58	66.4528	63.9728	58.3191	74.8785	88.5569	71.4569	66.689	57.5506	57.2074	75.5688	42.0055	63.7393	60.5776	64.6768	48.0107	64.6517
1729	snap_masked BBH_6 7041	74.0892	22.9896	41.913	60.2235	30.4543	25.8881	54.6124	38.8693	NaN	22.8843	62.8334	40.0141	38.1089	NaN	55.8317	70.1699	67.2776	71.8119	68.6856	85.9258	79.5408	76.4976	58.3718	88.6897	89.8599	101.849	95.6938	168.971	123.123	197.732	129.596	45.8905	40.0221	NaN	55.028	92.8502	66.3364	69.9043	75.8082	63.2122	39.722	42.266	19.1811	353.378	108.969	112.655	225.581	247.936
1730	snap_masked BGQ_1 19910	66.9955	NaN	31.3347	NaN	NaN	NaN	NaN	NaN	NaN	NaN	NaN	NaN	273.486	NaN	152.946	67.1511	NaN	NaN	NaN	NaN	10.2415	104.407	33.1628	NaN	19.1797	37.0987	76.1871	76.231	98.8792	85.2717	NaN	70.5319	33.8996	82.0854	91.4841	136.244	119.154	112.148	173.294	235.76	455.917	306.417	118.342	NaN	66.1627	87.9933	NaN	NaN
1733;3087	snap_masked CPK_4 16409;YDR393W	19.9756	10.7598	21.3183	7.86001	8.82744	NaN	10.2862	NaN	NaN	6.8344	NaN	NaN	NaN	NaN	NaN	17.509	8.4163	NaN	6.70986	18.1645	9.04888	7.20032	18.266	19.421	14.9785	8.59235	8.21399	12.9178	12.5726	12.2969	12.123	NaN	NaN	NaN	5.0144	5.20533	7.35395	11.4643	8.6333	NaN	26.1449	NaN	NaN	24.7178	14.0927	28.1169	15.7478	30.0412
1737	snap_masked AVB_8 7935	356.037	362.966	347.564	391.157	628.218	576.755	604.481	1014.94	1283.51	926.975	1124.85	1686.52	1632.69	1305.54	814.898	574.936	484.37	441.719	489.958	413.396	432.719	513.36	468.527	547.206	503.312	568.017	586.115	307.037	303.495	372.413	345.068	955.067	1013.66	953.639	1066.55	549.48	444.214	537.178	506.406	630.752	532.612	416.297	528.811	381.026	328.567	360.32	351.872	348.254
1748;3129	snap_masked CDT_2 5315;YDR440W	23.8086	28.778	19.7083	31.2051	24.3696	32.7183	44.9988	69.1965	79.4585	67.9175	120.554	116.037	89.1532	86.2639	98.6256	35.2041	63.973	33.3479	23.2091	52.0808	34.4897	31.0337	33.431	29.1441	38.829	40.681	35.1949	15.4109	11.1053	23.5002	NaN	NaN	87.4573	62.3338	82.2973	52.2131	29.6107	31.143	32.8173	61.8609	101.921	73.8242	20.4082	NaN	NaN	NaN	16.9722	NaN
1768	YAL001C	70.5151	52.4841	86.1705	62.513	65.0397	62.6996	75.875	124.245	92.9275	58.9218	99.6909	136.728	102.35	101.462	125.175	55.0332	47.0735	47.9997	45.5836	59.8024	39.4559	53.8325	38.9732	74.3401	38.3957	72.8888	63.7	68.9323	55.5242	57.0382	45.7469	56.2409	45.4753	69.5694	52.314	24.254	48.9385	56.2811	35.9724	82.9716	191.823	85.0885	45.9909	43.8197	55.22	76.9025	60.2332	66.2359
1769	YAL002W	25.284	26.0323	18.15	12.7471	19.8555	22.7341	30.6515	18.4329	61.5893	29.3219	60.202	60.0595	50.0784	32.0087	6.02357	22.1673	14.9489	19.8303	17.0005	32.4356	18.2133	17.462	14.5173	13.4569	15.3868	15.5481	13.18	22.375	12.6867	11.6873	13.11	14.1813	12.0578	NaN	26.1899	27.2047	16.537	21.2564	31.7443	24.5024	10.6571	22.059	15.7608	8.7266	15.1118	11.2629	12.7541	12.3508
1770	YAL003W	1840.88	1560.33	2293.37	1722.9	1196.77	1344.82	1451.66	950.352	511.208	629.178	1112.89	654.332	745.632	591.3	743.746	1448.01	2030.57	1524.72	1222.21	1571.3	1524.92	1463.04	1193.5	1092.87	1757.9	1452.14	1881.89	4737.05	4437.83	6247.56	6619.57	813.715	808.644	953.705	585.303	2556.03	2793.05	2537.67	3254.01	683.031	735.487	794.838	1016.36	12055.1	5075.9	6710.25	7043.35	11127.1
1771	YAL005C_NumOfGenes_3	6733.95	6430.88	7641.02	7258.38	5091.14	4975.83	5520.37	5433.64	7306.13	8245.28	8428.7	8454.13	7479.71	6108.27	9665.21	5176.52	5825.71	5736.73	6358.5	9148.84	9006.88	9339.6	8747.43	8651.07	9548.85	8336.88	9783.78	13996.5	13875.3	15741.1	17193.3	6876.18	6467.47	7023.33	5683.98	6436.84	6929.47	7037.26	8380.29	5108.2	5349.9	5636.18	5697.02	37842.8	27263.8	31260.3	28562.6	34846.9
1772	YAL007C	114.997	88.9947	126.003	119.115	60.4192	96.3066	69.7279	31.0307	101.847	67.9042	47.5694	80.1895	84.639	97.4918	70.705	74.4034	63.7717	75.0639	107.469	124.938	131.637	111.794	138.102	115.01	112.954	148.669	132.033	190.38	206.748	180.339	205.68	59.7788	34.6565	40.6041	23.7564	105.004	78.5441	80.905	110.05	45.1008	100.638	62.099	77.0306	186.875	194.232	221.486	181.114	192.64
1774	YAL009W	47.8273	24.5717	58.568	60.9729	45.6941	40.4845	53.9837	63.1086	59.2831	94.7216	78.6833	73.5975	70.8977	66.7639	61.9459	58.7331	35.1132	61.2027	51.9973	80.6961	73.3071	78.9028	65.3668	46.6915	71.0128	91.4324	75.5951	30.4851	40.4767	31.954	30.6112	47.2393	45.8438	37.4631	42.4255	56.4073	74.4848	60.9029	65.0515	89.2742	56.598	81.8477	43.3179	23.9576	28.1802	26.3363	28.5196	19.8414
1777	YAL012W	1477.93	1762.21	1485.16	1668.34	1245.89	1257.35	1254.23	1119.48	381.174	421.757	537.735	428.078	439.176	363.692	364.289	1271.49	1460.8	1274.28	1337.93	1448.19	1404.47	1651.89	1386.93	1576.46	1746	1669.07	2085.2	1635.71	1678.66	1932.75	2427.96	870.224	950.559	798.871	979.811	1704.55	1491.7	1615.13	1696.34	868.634	993.331	1001.72	811.372	2592.18	1799.75	2360.73	2329.08	2708.92
1778	YAL013W	83.5763	85.2867	107.353	89.5782	93.5979	81.8847	81.808	132.901	123.743	130.167	102.951	203.992	205.477	144.264	128.321	74.0647	96.2326	77.5983	66.3526	63.5816	100.689	89.9916	67.1925	65.5193	74.475	101.262	97.0559	81.3183	90.2434	75.1561	69.8122	109.878	109.423	90.6466	93.1137	90.3501	62.3324	76.6517	76.9684	105.226	72.4108	86.874	55.3661	53.3989	38.7019	40.5041	47.9291	44.567
1779	YAL014C	4.66841	7.6711	8.18874	16.5478	NaN	NaN	NaN	NaN	NaN	8.28681	NaN	NaN	9.51731	NaN	NaN	NaN	NaN	NaN	NaN	NaN	NaN	NaN	NaN	NaN	NaN	NaN	NaN	11.428	9.95888	24.9681	8.0455	NaN	NaN	NaN	NaN	NaN	NaN	NaN	NaN	NaN	NaN	NaN	NaN	33.9893	10.3665	21.8148	14.7028	36.9085
1783	YAL016W	113.887	97.7961	102.288	102.341	50.1126	43.2402	57.3244	55.8209	42.9945	56.1231	56.0166	55.0155	52.8101	47.1399	50.5707	41.4579	63.9185	52.471	63.8052	80.3328	59.6184	53.7341	71.6518	74.791	69.2531	57.7542	95.8048	66.6232	95.424	91.0535	105.116	24.7036	30.656	38.7827	27.5015	71.9847	62.2322	79.9845	72.0118	47.5608	35.798	46.0363	48.6977	159.17	129.916	154.683	140.91	175.527
1784	YAL017W	61.1469	57.5081	72.9255	64.3438	77.0925	63.8542	70.3044	86.1548	178.576	122.037	155.629	183.666	187.628	177.064	106.607	58.719	61.8889	64.109	68.2273	51.6114	63.8452	56.2616	53.3056	62.2141	62.6566	74.6496	70.4541	62.1227	80.173	62.6383	72.6638	33.2038	45.7907	58.6459	46.6895	89.3841	97.5901	80.1621	80.611	71.8724	78.8907	58.8017	69.573	63.8834	65.5837	75.4212	75.9885	81.9219
1785	YAL018C	NaN	47.9628	39.4365	NaN	NaN	294.025	NaN	NaN	NaN	NaN	NaN	NaN	NaN	NaN	NaN	NaN	NaN	NaN	NaN	NaN	NaN	NaN	112.578	73.8462	66.1002	NaN	NaN	NaN	NaN	NaN	NaN	NaN	67.6935	56.0275	NaN	NaN	52.4369	82.3905	NaN	NaN	230.224	NaN	NaN	NaN	NaN	NaN	NaN	NaN
1786	YAL019W	197.906	123.47	76.2727	148.367	191.714	152.453	136.035	185.083	159.32	211.173	233.476	239.932	201.301	278.631	168.952	125.195	159.894	150.383	148.796	220.606	193.597	182.606	168.665	190.373	181.045	179.318	188.176	267.897	243.405	296.649	285.661	126.331	170.816	159.745	177.063	166.689	117.046	123.321	109.386	132.776	86.3846	40.3372	146.885	281.578	253.125	254.202	275.416	301.981
1788	YAL020C	57.3981	41.9945	50.7943	44.0327	41.8443	22.689	46.9859	55.2085	96.8809	89.5288	110.46	115.807	147.887	130.571	63.752	53.5613	42.7424	45.7412	58.8351	62.1413	66.639	68.3644	42.4394	49.8758	38.2538	55.8497	46.3495	62.5506	66.483	53.0323	66.4665	22.0053	NaN	29.9888	30.1247	40.8811	30.4236	46.2499	38.9395	54.378	58.9408	36.0308	33.8914	77.5878	51.9665	67.1283	65.1867	75.0968
1789	YAL021C	225.688	200.75	208.364	231.728	193.849	200.433	191.916	232.232	282.387	207.647	235.66	327.425	287.116	335.585	249.387	196.966	231.564	222.84	190.785	254.388	235.72	243.193	228.96	206.782	197.264	208.568	235.438	368.295	369.972	353.666	462.468	156.892	143.803	163.375	179.253	226.987	221.261	220.307	250.547	163.029	186.74	211.241	161.584	274.835	388.895	372.215	372.464	300.265
1790	YAL022C	27.2734	16.956	33.1713	15.5339	22.4507	16.684	18.26	16.5109	25.1028	18.5131	21.3619	35.2519	31.4285	31.7824	20.8796	25.136	27.8644	22.91	38.909	22.9397	19.6583	11.5825	15.0953	17.0402	13.9871	15.3211	24.9136	22.106	27.4527	31.8624	33.1564	8.94458	10.3462	6.87264	12.1095	6.2872	10.1248	12.4176	14.6084	11.0978	13.8709	14.1309	8.39642	13.3085	23.5595	15.8603	24.7722	20.3208
1791	YAL023C	1577.27	1316.39	1530.14	1129.97	1517.85	1431.64	1539.12	1227.61	1220.64	856.623	921.38	1036.63	900.037	1362.7	906.87	1423.97	1319.47	1251.56	1282.56	1366.06	1423.76	1429.53	1588.83	1549.49	1488.15	1537.7	1188.87	1490.99	1681.67	1365.84	1266.33	683.051	641.876	680.203	701.819	976.706	1162.41	1069.73	1239.3	881.574	944.784	989.632	1138.77	718.591	1131.84	1026.35	1135.36	944.614
1793	YAL025C	67.0666	58.7964	67.3822	53.9706	85.1823	72.2859	90.8783	79.8784	46.8794	35.5519	43.271	39.6678	44.4428	45.87	46.3216	73.0397	72.1215	58.7903	63.6945	64.5591	68.5061	77.1408	67.5951	48.4944	45.9915	58.4825	45.0115	58.9545	96.6424	66.0934	60.364	33.5113	35.2177	36.1813	34.4254	37.3026	44.5168	43.7596	38.3909	39.5426	38.4481	40.9534	38.0898	55.0634	85.1997	60.9711	65.7045	64.3005
1794	YAL026C	40.0998	49.3254	38.4624	39.6226	36.8256	41.3499	45.0879	52.2655	65.8919	48.5802	57.657	74.8805	77.3051	80.2842	74.7929	38.8806	30.7579	36.2038	40.6573	41.5834	39.3987	43.8237	38.7606	42.8038	41.3483	42.4414	33.8454	51.3371	52.1966	48.0834	47.8283	33.8153	37.9214	26.8326	27.8392	38.9908	47.5368	45.9511	45.4012	48.6731	49.8194	37.2246	42.0117	40.1659	50.2728	47.6885	49.1284	53.0792
1798	YAL029C	63.1123	44.8651	68.251	53.8018	54.1646	52.3376	41.0431	59.0975	55.3442	58.8896	66.7851	96.422	67.0393	63.8652	61.928	46.6391	54.9622	48.5261	52.484	65.5079	54.6236	59.8926	52.5464	62.2637	50.2198	59.731	61.3336	80.0646	78.2003	75.4044	73.6796	49.1085	30.5379	40.8801	44.1057	54.0244	57.2761	52.1881	59.69	44.1125	56.2586	63.5852	46.208	65.8507	45.4572	50.3862	63.6225	51.4111
1800	YAL031C	44.36	32.4976	40.349	26.8284	38.5943	41.4326	36.8493	35.443	61.941	48.2882	42.7246	88.5983	65.9441	58.6471	67.267	29.8325	32.0469	26.5393	38.169	27.9005	31.2428	31.3513	30.9432	33.4396	27.2618	31.8399	29.3181	32.9826	34.6118	26.8223	28.0199	30.402	32.6687	30.6337	20.8711	48.6038	38.3491	25.1235	30.2838	32.8677	NaN	63.5457	39.1404	32.5425	30.0026	32.5285	37.559	22.4457
1803	YAL033W	59.1021	39.7707	48.1048	62.2065	78.4525	53.1861	60.3702	67.5082	65.2943	85.7227	63.9738	65.7825	67.3751	85.2003	90.9865	62.0023	62.2843	66.2083	62.9196	84.4484	74.3735	68.1742	75.9172	68.1589	54.3103	55.7003	70.5091	54.5688	67.5925	42.9587	45.1603	49.9578	74.3629	60.5424	37.8035	40.4817	38.6241	35.4307	48.6209	50.8177	50.9537	34.1915	40.2224	38.4838	53.0085	43.0519	60.4529	34.6212
1804	YAL034C	65.9292	31.8894	98.8548	57.3195	55.7047	51.7249	52.9287	46.5212	55.1653	81.1547	96.1183	75.5609	58.9212	72.857	73.5059	67.1359	61.8589	54.5905	84.509	37.4842	45.7645	42.1327	50.1241	44.244	42.1915	42.3002	54.5724	44.7838	42.29	40.4646	49.3411	53.6705	61.0433	58.4829	72.0784	56.987	63.4412	51.8545	53.3672	85.0311	93.7533	85.8773	59.4515	56.2004	75.7976	68.0163	68.7289	63.9735
1807	YAL035W	2745.03	2693.22	2371.59	2851	2832.39	2846.44	2908.09	1783.81	2329.06	2450.57	2232.51	2106.58	2153.45	1715.99	2211.75	2567.99	2726.4	2834.51	2727.04	2788.53	2778.69	2945.74	2696.38	2396.77	2586.44	2545.56	2376.58	4059.3	4410.45	4227.13	4278.36	1104.63	1303.44	1109.83	1165.77	1991.87	1977.48	1949.46	2102.14	1387.25	1671.78	1540.14	1578.5	3452.55	4459.6	4493.29	4117.98	3971.71
1808	YAL036C	15.9455	18.5207	8.76095	16.0281	1.73432	18.3758	15.3309	NaN	NaN	NaN	NaN	NaN	8.21965	26.0275	NaN	3.30285	2.8703	7.17956	3.06782	9.4955	15.6582	24.5098	16.3966	NaN	8.33763	25.6847	11.2802	52.223	35.4365	87.9347	23.7732	8.22599	NaN	NaN	14.9643	NaN	15.8253	16.1973	8.94757	NaN	NaN	NaN	NaN	69.3985	69.2758	54.6348	64.551	63.0086
1811	YAL038W_NumOfGenes_2	15030.5	16480.9	13742.9	16120.2	22415.4	24510.7	23558.2	40863.6	24536.3	21428.6	20685.9	15826.9	15258.4	16555.6	19051.9	27385.6	23455.7	25214.3	24558	16994.2	16734.6	17984	17562.9	17518	21685.5	19314.7	15669	26070	26385.5	28188.9	25239.9	11674.9	11669.7	9418.27	9140.36	13750.9	13316.1	14662.2	12401.4	14536.4	13679.5	14721	15246.5	41938.7	27650.2	31144.6	28068.8	34770.6
1812	YAL039C	79.5475	48.2938	72.9542	60.9018	48.0902	31.1592	40.7999	32.2116	49.1588	78.2669	74.4188	71.8045	65.4086	56.8237	63.2667	50.3762	70.4251	53.2549	59.6271	81.6292	84.5039	71.0187	83.231	76.6989	68.8842	84.4907	88.3644	84.8948	76.8978	85.4475	93.6901	44.9741	59.0097	71.1554	57.7446	116.663	113.821	103.73	112.941	76.127	74.3886	70.2913	75.774	92.2139	88.2709	72.5912	94.7025	98.4131
1814	YAL041W	50.1635	37.116	42.3535	45.958	33.6314	24.2323	26.1925	68.5315	54.2751	63.7205	42.0209	137.886	54.8343	76.8338	43.5373	26.3213	27.2056	35.1014	38.3196	44.7093	43.1173	40.2969	35.4287	43.6223	38.7339	44.4281	40.6298	60.9182	47.2682	62.7692	48.4007	37.6953	32.9473	31.5185	26.926	50.0956	34.0303	45.0014	31.3158	34.6902	39.3977	41.8417	30.8143	64.1572	61.4454	52.8109	53.2554	59.4347
1815	YAL042W_NumOfGenes_2	122.793	86.4896	102.173	96.5577	105.739	103.343	110.865	88.7085	158.232	76.4341	104.306	177.986	180.794	120.168	99.3983	86.8047	95.3406	89.8792	93.3775	116.13	122.247	140.786	98.3968	104.629	109.263	104.347	99.003	147.943	168.687	137.702	132.962	95.4182	99.824	90.6867	61.1937	131.507	148.198	114.353	137.53	103.833	123.752	104.919	112.092	107.881	156.393	118.227	133.553	110.657
1816	YAL043C	104.906	90.4489	86.2282	85.9834	86.1275	94.4976	82.995	125.629	99.13	118.553	129.684	139.604	115.837	163.888	77.8073	76.9048	97.5157	78.0277	107.453	110.316	102.517	76.7228	90.6803	85.1881	79.8337	84.1787	89.7181	80.819	101.591	80.2269	86.1296	68.5343	76.2257	76.0872	103.011	64.7525	56.3875	46.1004	77.7152	84.4103	82.8955	68.6997	67.7662	103.603	96.4713	88.651	123.853	116.002
1817	YAL044C	1317.77	1463.49	1644.74	1382.52	1646.77	1721.28	1691.09	2593.49	3148.84	2003.22	2353.53	3203.57	3201.94	3788.33	1839.07	2185.55	1567.2	1632.84	1295.75	1318	1439.27	1598.44	1339.53	1387.57	1459.65	1686.84	2017.61	1038.52	993.578	893.671	911.961	1630.97	1581.32	1586.39	1796.03	1918.57	1577.48	1555.01	1658.91	1083.2	807.525	590.943	1086.49	1346.35	823.867	839.136	774.397	1277.51
1818	YAL044W A_NumOfGenes_2	7.9183	8.67435	13.5797	7.15197	NaN	4.03396	9.46174	14.2027	2.8234	26.6766	14.6306	16.5933	20.4325	26.3898	6.94461	NaN	8.94168	18.5943	6.00661	16.7337	16.571	9.87727	11.0036	21.6239	18.7322	23.3909	5.58507	9.88961	13.3631	NaN	9.62218	5.0196	NaN	6.94708	NaN	21.641	13.6567	17.4308	9.85362	NaN	NaN	3.84949	16.0464	4.04483	NaN	NaN	NaN	6.6459
1820	YAL047C	NaN	NaN	10.0347	NaN	NaN	8.5093	NaN	NaN	20.8359	NaN	15.8791	NaN	NaN	48.8329	NaN	NaN	NaN	NaN	14.9729	NaN	8.51781	NaN	NaN	NaN	9.4478	NaN	10.3065	NaN	NaN	NaN	NaN	6.98037	NaN	NaN	NaN	NaN	NaN	NaN	NaN	NaN	NaN	NaN	NaN	19.5736	NaN	NaN	17.7959	NaN
1822	YAL048C	20.1367	16.7537	20.9572	31.81	18.7418	18.9242	17.3308	31.649	30.7661	42.2764	35.7883	53.8361	31.0436	36.0839	58.2161	12.7932	16.6202	19.4984	16.8434	24.8467	30.1548	28.1884	27.0143	23.742	24.5512	27.5935	20.4625	18.4318	18.5252	17.6257	12.3159	23.361	7.41617	14.5223	5.22431	14.522	17.0168	17.3672	19.4902	14.1597	26.6478	15.9694	13.7112	7.57769	9.63575	11.169	12.8965	11.3417
1823	YAL049C	587.106	577.59	562.619	601.151	971.157	927.674	1111.87	2907.66	1317.03	943.725	1068.6	2114.29	1651.5	1608.76	1234.41	1259.65	1039.79	1137.17	1043.94	237.061	250.267	252.732	261.829	429.097	367.434	456.612	330.747	285.797	313.605	363.436	257.582	680.234	622.637	481.619	568.696	817.623	775.805	877.352	677.916	912.895	676.363	572.019	726.233	213.55	242.773	220.09	168.195	209.028
1824	YAL051W	20.1305	23.1497	11.5239	13.31	26.0705	20.8216	16.0473	47.1576	27.5656	32.2188	24.0917	35.3323	18.0122	43.6836	15.9506	19.5145	22.4319	18.9127	20.6193	19.3229	12.5233	17.0772	16.1789	17.7539	19.8611	22.6491	15.051	21.76	18.1614	15.4044	16.3307	15.3427	16.4059	15.9472	16.6924	14.3611	15.9005	13.6465	22.4882	17.6027	30.0254	28.2842	9.90378	16.4719	18.8903	29.9256	23.5337	22.2275
1825	YAL053W	64.3153	83.5166	61.2501	70.3308	78.7061	76.519	74.6507	90.5585	87.7858	78.4549	73.2796	129.806	119.584	143.851	93.4343	66.9017	75.7965	66.1953	64.3591	54.1573	46.7279	57.5611	48.8191	52.3015	61.7065	60.0852	71.442	54.8747	58.1488	58.7184	55.9206	63.9883	48.5332	53.4056	42.6204	89.406	82.6208	72.8415	71.1103	54.8382	46.3186	48.1583	48.8617	42.6943	39.1896	40.311	40.8716	50.9374
1826	YAL054C	2724.25	2866.23	2792.69	3152.46	1460.22	1642.82	1658.16	1318.79	1193.02	1458.54	1233.45	1141.17	1120.25	1097.81	1633.24	1977.1	2093.79	2377.93	1792.13	682.411	659.28	673.934	1262.72	2077.59	2266.44	1889.27	2383.88	685.297	658.822	657.47	573.002	682.01	637.276	845.464	728.28	4074.48	4062.61	4449.15	3992.59	917.249	994.276	1119.09	1135.5	173.971	462.517	242.046	210.887	251.574
1827	YAL055W	24.2696	31.1127	30.2523	27.0518	3.38942	1.85069	NaN	NaN	156.453	21.733	16.9238	5.17327	214.984	148.705	24.4588	NaN	NaN	8.16992	NaN	22.4526	13.9309	32.5761	30.2596	26.6451	82.8494	31.6817	25.8733	25.1918	28.0096	27.4139	14.447	NaN	NaN	NaN	NaN	21.1445	NaN	10.6266	5.67133	NaN	NaN	NaN	NaN	NaN	73.8308	36.5619	38.1072	37.7281
1828	YAL056W	40.5885	38.5461	32.3607	39.3051	48.6571	50.1694	54.9451	59.2486	98.3801	101.643	92.4039	85.6428	80.4141	93.4299	102.355	49.27	49.9685	53.9365	49.3687	30.81	29.6125	29.7416	45.9528	31.9119	19.5926	36.063	40.8016	26.9292	18.3667	32.9685	33.7314	44.8354	44.8082	39.2504	32.1892	56.586	43.5768	58.351	41.6578	47.6692	50.372	61.4929	40.901	21.8557	25.5145	24.036	35.1299	18.9266
1829	YAL058W_NumOfGenes_2	547.329	194.564	226.387	177.059	244.863	338.631	336.191	351.251	699.526	733.876	751.148	942.627	820.144	581.108	689.703	509.265	469.48	470.468	518.578	393.871	415.581	393.401	448.053	683.2	604.538	551.582	614.182	310.861	347.657	320.9	296.709	NaN	966.563	NaN	NaN	NaN	641.537	734.378	35.9171	NaN	NaN	NaN	NaN	215.979	251.517	218.507	224.432	280.255
1830	YAL059W_NumOfGenes_3	71.0141	82.3785	85.4274	84.8809	106.025	98.2082	98.1897	136.975	104.094	83.3866	112.444	122.984	116.551	121.055	86.9791	134.251	130.337	107.231	114.442	98.2643	107.137	112.567	106.807	78.6768	70.7283	93.4162	81.8774	131.13	104.926	155.448	121.895	58.1303	76.5778	60.8893	74.4969	49.5052	37.0527	35.9364	36.9148	65.7899	42.4131	46.7487	39.1097	177.363	104.917	135.646	116.111	113.799
1831	YAL060W	778.641	962.132	866.093	836.131	1072.21	1032.13	992.6	1829.02	412.569	470.009	423.489	444.552	365.067	414.222	561.905	1338.97	1327.96	1115.72	1189.97	385.867	428.924	494.676	569.338	818.448	836.027	605.518	708.614	240.25	226.103	241.642	210.747	696.921	712.645	672.454	835.133	1396.18	1600.86	1428.79	1638.77	1262.98	998.177	954.688	1184.93	423.574	442.289	391.266	424.866	448.285
1832	YAL061W_NumOfGenes_2	77.2527	50.5988	52.6322	52.8865	40.5627	46.0464	37.1003	58.8935	185.451	184.872	191.612	166.153	160.902	126.66	141.958	56.749	53.9754	48.0273	57.3829	46.8196	36.1237	41.7263	45.0714	97.6294	73.3518	111.925	85.021	31.9118	NaN	NaN	14.3127	44.9895	44.8928	30.8032	32.1786	NaN	31.7817	NaN	NaN	NaN	NaN	NaN	NaN	40.2115	29.5096	29.3807	35.3812	40.9175
1833	YAL062W_NumOfGenes_2	372.779	335.225	319.964	401.451	2578.46	2720.02	2873.68	7591.8	7546.47	3564.17	6096.46	5767.21	6705.1	8024.12	3894.56	1030.95	719.037	665.704	871.971	152.903	201.055	148.338	289.006	225.81	185.68	200.376	232.761	30.3024	20.4902	24.9271	57.1594	11.911	53.5577	26.9263	94.1637	182.153	26.7928	155.039	189.866	194.005	412.823	250.88	221.751	67.3888	39.216	32.362	19.3926	36.4822
1844	YAR002C A	201.289	151.432	153.631	143.669	123.568	140.297	133.054	140.825	112.66	163.903	112.886	132.055	109.741	113.887	187.171	125.055	148.71	151.276	158.58	182.808	198.236	216.659	179.593	163.72	236.84	217.544	207.531	439.238	506.149	477.155	713.765	71.4633	75.0179	76.7611	72.3164	184.846	190.908	277.43	256.315	83.1005	21.2833	72.5966	109.222	472.594	575.95	643.883	515.888	525.531
1845	YAR002W	48.0891	6.4622	16.4813	82.8001	77.3093	153.775	13.7893	51.6039	50.5985	39.8942	57.1395	68.3718	62.1353	62.2875	111.016	79.9187	53.7622	37.4063	63.4233	45.4482	62.7364	43.8274	48.0697	36.0304	33.7013	48.4507	46.3395	62.258	53.4973	49.7423	63.8761	54.9417	NaN	60.7317	NaN	106.688	71.8299	76.3052	84.6633	NaN	50.0666	NaN	57.679	64.8109	50.3459	51.0931	51.5863	54.5957
1846	YAR003W	29.8629	26.2674	17.6518	15.9232	18.4971	16.1184	25.2106	40.5025	49.2339	30.5867	39.8529	34.5036	30.1494	40.2329	34.0353	33.6008	29.7675	32.8467	18.5947	32.381	34.1159	36.8913	32.345	30.3484	31.2497	32.7951	32.2793	24.3246	26.2913	26.9123	15.5511	33.3047	27.9371	34.9009	27.6765	31.085	26.2639	25.3978	32.6745	26.7708	20.7064	13.0293	31.4126	11.3057	15.592	11.7267	9.6449	11.809
1847	YAR007C	459.723	391.257	419.683	427.971	465.231	499.45	466.421	377.623	365.389	331.367	345.085	397.195	307.199	355.615	335.245	475.194	509.056	427.177	515.748	461.352	487.109	497.253	471.695	426.321	455.372	459.75	477.148	589.272	640.956	616.729	673.845	241.131	242.88	239.745	244.415	541.517	523.905	564.459	554.25	462.276	506.903	474.424	526.032	617.522	612.118	648.183	669.75	616.421
1848	YAR008W	27.1577	22.7469	3.74232	NaN	23.7372	18.6244	21.5753	NaN	NaN	3.90727	NaN	NaN	NaN	16.7153	NaN	NaN	18.3732	NaN	NaN	NaN	12.7976	22.5043	30.8914	15.8615	29.5422	NaN	NaN	53.1288	39.5045	46.9815	42.292	NaN	NaN	NaN	NaN	14.0322	NaN	11.6051	NaN	NaN	NaN	12.6947	9.75704	40.8434	38.874	59.0636	39.75	38.4454
1849	YAR014C	20.1028	16.1271	18.4018	22.5958	32.4758	18.2453	29.9078	51.7331	67.0324	75.1326	80.0483	116.595	125.237	56.3842	50.5104	20.4725	19.4221	18.048	28.169	24.9423	25.5658	45.7212	30.6111	36.4215	35.3537	40.6903	39.0658	19.0411	20.7288	29.153	20.4503	24.8705	19.6455	19.8651	17.5286	15.9417	9.96033	24.835	22.637	17.0256	36.004	21.7201	22.0056	23.9423	16.684	20.6606	31.3335	16.5019
185	augustus_masked 2814 CPI_4	1.21729	0.498276	1.38772	NaN	NaN	0.497467	NaN	NaN	0.865168	0.960767	NaN	1.44347	NaN	NaN	1.06073	1.18961	2.94888	0.903311	0.530742	0.891548	0.74097	1.30742	NaN	NaN	NaN	0.867815	1.06462	1.3463	1.80028	0.759276	2.1438	1.02946	NaN	NaN	NaN	NaN	NaN	NaN	0.985574	NaN	0.796917	0.833049	NaN	NaN	3.06706	1.13968	NaN	NaN
1850	YAR015W	335.52	324.215	257.985	235.323	186.443	228.582	217.134	251.098	162.309	152.869	187.903	197.503	185.68	173.077	158.637	164.178	220.749	221.985	247.756	424.534	403.309	365.092	407.158	498.365	411.514	385.364	390.027	696.952	762.27	944.087	1148.47	139.564	126.806	116.586	124.082	250.113	274.578	320.139	377.296	155.64	171.384	166.061	164.236	1835.94	1072.06	1609.5	1472.16	1758.29
1852	YAR019C	6.9006	9.57943	3.30722	5.23196	8.2442	3.27228	8.86639	NaN	NaN	NaN	NaN	NaN	NaN	NaN	NaN	6.08662	NaN	9.07553	8.27175	8.1783	4.13794	10.9144	8.85262	NaN	4.6057	15.8934	8.90171	13.3042	6.57707	12.6999	10.1242	NaN	NaN	NaN	NaN	5.76136	NaN	NaN	4.42469	NaN	NaN	NaN	6.06992	NaN	NaN	NaN	NaN	NaN
1855	YAR027W	NaN	NaN	NaN	NaN	15.2497	7.31229	13.5859	5.64211	11.5483	12.6655	NaN	NaN	NaN	5.62883	6.70469	8.72751	12.0344	2.32317	14.7512	NaN	NaN	NaN	NaN	NaN	NaN	NaN	NaN	NaN	NaN	NaN	0.97885	NaN	NaN	NaN	NaN	NaN	NaN	NaN	NaN	NaN	NaN	NaN	NaN	NaN	NaN	NaN	NaN	NaN
1856	YAR028W_NumOfGenes_2	NaN	0.843051	NaN	NaN	NaN	NaN	NaN	NaN	NaN	NaN	NaN	NaN	NaN	NaN	NaN	NaN	NaN	NaN	NaN	NaN	NaN	NaN	NaN	1.48031	1	1.00379	NaN	NaN	NaN	1.00658	0.808599	NaN	NaN	NaN	NaN	NaN	NaN	NaN	NaN	NaN	NaN	NaN	NaN	NaN	NaN	NaN	NaN	NaN
1861	YAR035W_NumOfGenes_2	367.712	403.372	358.107	397.029	209.577	241.186	246.135	141.808	235.455	232.673	228.961	207.993	165.492	197.4	195.61	246.459	314.338	322.225	291.98	149.111	161.593	138.452	232.475	232.139	237.738	234.219	208.643	93.2473	103.781	110.256	89.5055	196.98	225.298	220.97	169.816	604	509.908	628.156	570.654	288.963	326.07	384.102	324.009	42.0211	60.1555	35.5	69.8786	52.947
1862	YAR042W	126.924	115.663	134.424	113.979	136.841	125.011	124.897	116.951	182.94	218.41	211.385	194.888	195.768	165.064	175.006	119.702	127.317	122.409	115.727	112.302	108.811	116.477	115.782	144.406	175.747	161.989	141.583	135.33	122.89	109.108	128.241	96.4285	106.03	99.5055	104.066	117.826	139.12	118.963	108.324	123.58	111.976	156.755	135.504	133.132	137.541	156.271	154.391	137.745
1871;2916	YBL002W;YDR224C	3002.68	3477.45	4407.01	2685.48	3140.19	2982.29	2801.24	1534.83	1743.81	1930.32	1848.25	1803.07	1456.36	1506.2	2187.43	1817.63	2134.16	2624.23	2232.33	4229.01	3780.27	3193.43	3688.21	2553.61	3343.36	1812.44	2183.75	3042.1	2059.48	3088.6	2749.14	2036.53	1671.86	1676.68	1554.83	1696.16	1848.91	1769	1604.04	1748.23	1206.43	1317.46	1705.68	6595.51	3426.7	5386.73	5103.97	4451.73
1872;2917	YBL003C;YDR225W	1132.61	1382.09	1428.73	1750.48	1511.68	1453.81	934.25	2386.54	2285.07	3032	3062.71	2242.45	3018.07	3937.85	2997.44	1205.92	1466.39	1120.33	1086.68	1898.11	2267.14	1794.28	1597.56	1611.55	1268.43	1456.89	1767.27	1419.3	1805.2	2574.09	1049.81	2737.54	2735.92	4400.38	2236.57	1390.96	948.226	1024.05	980.503	1332.45	1822.8	2158.17	899.593	5098.32	2093.86	1698.26	1532.78	2402.86
1873	YBL004W	73.8029	57.9534	72.58	64.2407	70.2703	70.4302	72.9463	71.8688	44.2991	37.3728	56.487	46.4405	42.7674	50.0507	48.3323	62.903	61.6238	66.6864	63.0409	58.3246	54.9461	59.8857	59.3421	59.9367	58.5095	64.08	52.1684	90.6886	86.1633	67.7683	67.379	67.6315	64.9275	60.0472	65.4612	35.9134	36.8114	40.3542	43.717	54.007	55.6395	58.04	48.8386	40.8578	78.197	67.3567	71.4459	46.9806
1876	YBL007C	329.033	418.407	380.084	375.654	347.068	315.868	323.285	444.367	442.609	513.221	491.399	583.76	522.384	499.537	548.18	395.632	365.046	359.93	382.487	369.172	416.032	335.567	358.631	305.524	315.399	268.088	359.469	378.522	347.47	394.056	400.489	448.974	424.605	448.825	533.104	417.4	359.586	302.24	358.524	497.269	547.369	522.852	444.315	469.328	418.826	444.595	481.209	375.137
1877	YBL008W	61.8354	58.7099	52.4708	57.5569	67.7421	78.232	80.6697	91.8027	56.0936	75.1374	62.1498	81.7549	112.312	77.6132	72.8363	66.7427	76.1872	73.5596	70.9164	65.8049	64.7472	60.7379	59.3329	64.6133	62.4829	72.0527	62.2325	39.9835	44.1727	34.2613	46.3296	76.7487	47.849	74.0115	42.0674	39.9956	48.812	43.9947	54.47	61.5047	111.238	78.5779	62.8825	39.076	37.9474	46.0677	41.6808	40.6391
1880	YBL010C	NaN	NaN	4.63355	1.32232	NaN	NaN	NaN	NaN	8.50235	NaN	4.32788	5.54443	NaN	11.9395	NaN	NaN	NaN	NaN	NaN	NaN	3.11342	NaN	NaN	NaN	2.36346	NaN	13.8258	NaN	6.70249	NaN	7.80675	1.21465	NaN	NaN	NaN	NaN	NaN	NaN	NaN	NaN	NaN	NaN	NaN	22.9454	6.18472	NaN	9.165	16.389
1881	YBL011W	25.1152	19.1416	26.7315	15.9256	18.9187	20.7194	21.5599	23.3387	25.471	25.7971	29.4517	48.5405	29.5896	39.0357	27.0512	18.7798	23.0236	20.3025	17.9542	24.7547	27.9081	25.0989	29.6099	23.7024	17.8975	26.5079	26.4553	20.187	23.3682	17.7021	25.6276	11.2513	19.5342	18.8118	12.7493	20.1129	19.7348	19.0307	15.2879	23.5383	23.5476	28.5756	16.2441	19.5781	21.8359	26.4789	32.6104	24.7224
1883	YBL013W	61.9117	40.7295	60.0888	37.0311	44.3455	45.081	37.9606	90.4488	80.9318	73.3753	84.3234	104.939	79.8595	90.2991	63.7589	42.8982	46.8458	56.5536	46.7543	52.2092	40.8288	41.2772	50.2923	36.6376	50.0558	44.9592	NaN	26.7141	33.0813	36.2616	28.3786	75.2804	83.7276	52.1401	57.0025	61.0938	53.3509	44.9302	47.0809	72.1137	63.3531	46.0645	47.5394	32.4544	30.2319	53.083	37.4973	31.9988
1885	YBL015W	2662.52	2508.7	2807.76	2812.92	6417.04	5504.37	6029.41	13071.6	10651.8	6694.27	8523.2	12840.4	11952.6	12598.9	6635.97	5315.42	3952.32	3506.92	3767.11	1460.56	1501.97	1640.14	2482.77	2536.2	2411.77	2929.4	2552.64	463.544	541.844	417.131	409.425	10427.8	9233.08	10091.2	9995.69	6776.96	6688.43	6297.81	6813.22	7105.7	6131.98	6253.26	6384.88	322.716	419.595	270.967	239.118	369.391
1886	YBL016W	NaN	NaN	NaN	NaN	102.501	91.9899	258.574	NaN	97.3004	110.747	117.688	148.614	113.666	160.947	86.7296	60.0379	NaN	197.121	38.2126	653.295	474.431	407.43	40.0668	NaN	53.2334	93.0304	430.986	84.6977	91.9502	104.638	55.9025	NaN	63.5032	NaN	68.6381	NaN	128.518	NaN	61.1467	NaN	NaN	228.959	NaN	NaN	NaN	NaN	NaN	NaN
1887	YBL017C_NumOfGenes_2	265.749	315.304	310.337	288.244	387.074	343.983	353.074	696.501	578.48	425.49	502.761	569.469	586.899	657.238	525.434	452.843	383.539	339.173	386.498	249.044	243.022	239.654	272.836	260.318	287.467	281.859	263.86	166.46	156.268	146.921	153.399	282.198	307.888	229.459	287.787	331.514	295.544	347.995	390.02	409.449	428.174	401.723	366.008	193.666	202.003	223.413	188.164	179.548
1888	YBL018C	12.577	27.203	16.7414	9.38721	14.6347	NaN	NaN	NaN	NaN	23.8538	NaN	21.0202	NaN	NaN	25.4294	NaN	NaN	NaN	9.72089	NaN	NaN	18.0434	12.8878	28.4974	14.7321	17.4072	27.0425	41.9147	15.8567	34.2393	63.8959	NaN	NaN	NaN	NaN	22.8633	27.9443	31.5447	30.0359	NaN	30.166	68.74	23.6375	46.0878	49.2164	43.5685	43.5416	45.7355
1889	YBL019W	20.0413	2.54672	33.8003	6.26266	77.4811	41.5271	19.223	148.294	22.9135	28.2708	22.579	23.041	55.1286	49.5973	23.8629	35.1881	32.1254	27.4544	43.4037	17.0402	21.2838	18.6987	30.0975	50.1462	22.8265	24.8209	21.4554	31.6627	26.9171	30.6808	21.0633	34.1246	64.9412	20.611	20.797	16.5876	15.6695	56.5728	15.1853	80.313	232.135	74.3526	33.042	14.3014	20.2661	20.2226	30.3809	NaN
1890	YBL020W	57.4924	60.1265	61.0213	53.4308	59.2761	50.5498	59.5486	81.7993	103.61	64.6902	70.8843	80.6854	84.3434	92.3917	50.4704	45.0715	43.1986	43.3708	40.8335	44.5186	56.2933	40.7316	57.2749	48.1267	50.3562	46.9382	43.163	54.7811	47.2779	41.2704	34.825	37.6306	39.0493	60.2974	54.1868	38.2915	49.2155	40.6645	39.7061	53.7419	74.0206	74.0146	46.4677	32.4766	44.5137	41.8665	39.2416	44.2525
1892	YBL022C	328.731	336.553	373.372	379.862	390.671	354.606	382.653	458.285	405.659	383.33	412.789	494.372	533.145	477.22	395.238	299.414	372.762	320.517	319.961	417.962	393.439	405.676	327.201	435.031	422.982	465.478	493.558	274.039	255.367	246.938	248.223	538.25	458.281	486.985	542.914	347.713	346.115	339.747	358.276	388.368	409.343	468.944	382.389	199.441	207.096	200.509	246.953	228.878
1893	YBL023C_NumOfGenes_2	143.238	139.212	148.561	115.455	114.971	110.473	107.842	144.359	123.191	120.601	122.573	144.797	154.755	155.4	124.936	102.142	103.758	97.8539	97.9653	134.261	121.83	114.665	124.914	102.272	111.209	112.777	111.629	142.349	142.528	136.239	135.832	92.8988	109.72	104.86	108.094	99.8563	112.225	104.443	125.237	127.831	144.854	122.075	112.831	117.208	119.004	101.555	134.45	112.313
1894	YBL024W_NumOfGenes_2	241.045	291.504	274.549	288.207	231.291	266.6	289.792	175.365	195.425	242.578	267.24	204.174	210.274	201.764	279.767	234.034	278.031	296.04	247.643	372.738	365.363	338.726	324.373	277.397	299.322	316.856	358.764	381.974	391.145	453.517	507.314	193.115	228.609	242.427	214.183	183.841	166.285	153.366	162.811	122.186	151.811	153.857	146.267	617.155	435.255	544.318	503.684	553.392
1897	YBL027W_NumOfGenes_2	7935.78	6750.05	7977.71	5119.78	4479.73	4576.65	4630.18	4602.69	14195.9	11880.3	15185.5	17511.3	13533.3	14975.9	10806.4	7985.6	7246.71	9475.49	8351.56	7173.54	7332.24	8713.94	6950.19	7171.56	8472.37	8419.97	8657.14	9973.93	12242.6	10923.7	12938.2	8733.95	8756.03	7355.47	8595.13	12675.7	12772.6	12816.2	11191.7	10175.4	9720.51	10905.4	10128.1	18856.4	15852	16226.9	12603.6	22017.5
1898	YBL028C_NumOfGenes_2	34.9179	11.3633	11.1975	10.9067	18.6777	25.7036	35.6541	13.6814	9.22939	23.5773	10.9339	NaN	NaN	11.9628	4.95375	23.2146	38.3016	26.3615	29.0251	46.0358	54.6219	44.7664	41.4782	31.1291	35.234	31.5339	30.83	73.6581	88.4493	78.9138	102.502	21.4159	24.2723	23.7403	29.0433	13.1578	11.6886	10.0963	15.6251	24.6903	25.9193	22.2987	14.8986	87.356	73.1111	92.4178	85.4099	70.9789
1899	YBL029C A_NumOfGenes_2	287.421	323.661	327.222	336.96	340.799	211.276	249.081	130.587	315.181	287.282	234.953	164.061	202.374	265.621	169.017	251.898	258.881	234.604	270.385	194.922	202.671	183.227	208.233	248.691	233.176	232.856	207.686	121.593	157.085	127.082	131.152	145.607	125.8	218.986	175.705	NaN	NaN	NaN	NaN	214.064	214.98	224.751	230.595	197.883	172.175	173.06	178.871	216.827
1901	YBL030C_NumOfGenes_2	21464.2	23426.1	21671.9	26634.2	24221.8	28276.6	24221.1	9185.4	17190.7	18524.4	16102.4	13631	10843.6	11779.9	16970.9	25995.1	26169.4	25755.7	25510.1	25845.9	25233.3	26620.9	25229.4	25128.8	30054.3	26037.8	22826	12673.8	13935.8	12827.6	12232.6	22161.7	21311.6	19374.9	21102.9	36174	35571.9	40687	43890.5	17234.8	10172.3	9226.1	26751.9	8013.71	11750.3	10733.6	11950.7	10359.5
1903	YBL032W_NumOfGenes_2	40.1593	46.5821	45.9382	32.1616	30.0699	29.388	35.7186	67.9774	33.1984	26.9394	45.7402	74.2423	80.0104	60.9482	38.7802	31.5847	32.2908	30.3102	34.3019	31.0482	35.4125	27.7296	27.3485	28.3018	26.8707	25.989	25.6655	50.9414	63.7808	60.8208	66.2093	28.3325	39.4339	23.7602	23.6223	23.5294	27.502	32.2738	31.6224	31.5675	48.3563	37.5536	25.1806	93.0073	59.811	87.233	72.1349	87.5638
1905	YBL034C_NumOfGenes_2	44.9136	46.357	49.9663	45.0484	53.2275	37.7038	40.8658	65.3023	25.7211	42.0881	36.9595	93.1687	42.7507	37.9137	48.7472	31.9112	36.8909	46.9434	53.7154	52.9271	54.9823	47.3932	41.0453	51.3384	44.5152	53.151	48.1328	56.8438	51.0316	54.4514	56.5614	53.5489	26.413	36.5815	54.3634	48.6659	48.5449	25.8323	30.3677	40.7823	46.553	62.9951	41.4462	46.6592	45.7277	51.0876	60.8638	53.039
1906	YBL035C_NumOfGenes_2	41.097	27.7783	41.7273	33.1935	48.7259	37.6093	37.3273	37.1418	12.2253	19.4828	18.7144	NaN	19.7114	20.3209	18.6392	30.3392	32.559	28.8735	36.6317	47.071	43.9327	41.7825	48.9998	36.2014	32.2236	33.7911	30.0515	45.7169	38.317	40.0123	41.0951	28.2379	47.7457	21.5775	35.7953	20.8812	21.6727	21.7888	24.2852	35.6999	76.1712	60.8564	40.4947	37.1895	51.6963	43.4294	52.0207	32.5457
1907	YBL036C_NumOfGenes_2	230.204	220.613	184.452	215.495	186.154	220.334	261.356	219.27	134.072	132.982	182.462	150.8	154.629	150.197	130.356	168.561	172.073	182.694	163.987	202.666	203.881	216.032	155.92	162.895	174.038	194.597	205.465	136.906	174.684	161.352	185.172	234.481	181.074	172.091	200.164	143.043	121.922	129.096	114.298	203.265	205.414	212.924	197.162	212.125	205.496	208.184	191.018	220.023
1908	YBL037W_NumOfGenes_2	53.8473	42.3917	51.9903	44.8985	46.133	48.0797	45.4501	82.2577	80.2596	84.6323	112.597	144.134	94.5952	125.97	88.7288	47.3639	45.9757	51.7698	46.0864	56.9671	54.9904	55.8814	56.4687	53.5817	59.6537	57.1064	57.3303	73.9885	63.8242	54.6916	64.0583	59.4973	69.4239	51.6729	54.6138	46.3042	35.5543	48.8252	49.0368	56.1688	51.4056	51.8051	42.3541	68.8555	55.5982	66.4438	66.3476	50.5747
1909	YBL038W_NumOfGenes_2	323.444	197.595	284.54	174.842	234.334	249.079	245.702	142.095	184.835	148.484	124.564	173.625	173.876	209.139	186.243	183.102	190.075	144.158	143.814	222.876	235.567	208.069	212.132	255.36	247.377	226.152	198.87	159.314	151.322	130.321	115.402	251.655	200.214	234.076	266.191	272.533	273.797	213.426	267.365	162.067	257.989	195.127	224.692	146.699	169.813	126.933	134.647	129.839
1910	YBL039C_NumOfGenes_3	357.107	346.238	313.108	344.502	297.893	297.202	316.444	295.253	242.992	230.469	223.963	251.538	257.986	236.291	209.904	222.855	289.186	327.315	302.469	425.741	410.169	423.062	401.404	330.228	351.534	363.491	327.833	543.273	606.336	580.103	575.441	237.731	276.637	286.607	221.228	155.309	191.275	169.255	164.664	145.301	136.33	127.678	166.042	317.438	603.17	562.794	607.34	336.517
1913	YBL041W_NumOfGenes_2	1808.46	1839.8	2082.38	1929.45	2142.33	1983.95	2092.38	2352.67	816.569	1070.4	862.057	1108.07	891.923	736.551	1022.09	1686.87	1633.59	1638.62	1523.47	1816.68	1856.48	2054.65	2000.33	1993.01	2375.94	2366.88	2123.51	2028.24	2229.95	2082.85	2172.21	2032.18	2074.48	2234.85	2199.28	1632.97	1727.7	1831.29	1750	1591.48	1548.55	1617.04	1983.48	1678.5	1474.71	1408.21	1430.63	1998.87
1917	YBL045C_NumOfGenes_2	3842.68	2761.16	3167.49	3292.46	4909.02	5208.38	5605.59	5173.86	567.387	243.802	489.195	715.967	547.517	402.772	247.898	2808.08	2786.79	2787.82	2818.56	1333.06	1605.7	1715.15	1347.96	1669.36	2033	1901.33	2226.43	1120.36	1362	1033.97	1117.88	2549.08	2478.91	2290.98	2577.68	3302.88	3484.74	4029.34	3808.05	2152.17	2211.34	1927.69	3040.92	1818.41	1698.94	1606.61	1367.37	1961.35
1919	YBL047C_NumOfGenes_2	328.959	383.134	397.215	379.848	315.343	316.794	351.105	610.964	1248.94	957.523	1072.86	1760.65	1215.78	1132.76	1005.82	401.345	394.828	421.558	380.991	409.016	421.064	411.728	379.67	419.191	383.796	429.376	557.005	579.716	591.5	645.979	756.279	463.239	523.182	414.296	542.51	727.905	600.82	573.328	541.457	702.457	922.743	741.821	401.186	1187.52	754.886	1009.76	958.909	1338.45
1921	YBL049W_NumOfGenes_2	21.9095	15.1695	26.261	18.95	17.8022	24.7536	21.573	49.7526	112.603	94.0087	98.0621	144.475	146.076	112.316	74.8006	27.3791	24.4484	25.8856	30.4535	15.8897	16.7287	14.1533	13.192	16.1131	23.8555	21.0366	18.1199	18.5313	18.2249	13.9875	14.3307	36.5235	33.1513	21.2366	29.6056	13.8951	15.0971	27.5709	11.9833	24.2092	19.9198	19.0931	40.959	NaN	16.6201	10.4772	4.84122	NaN
1923	YBL051C_NumOfGenes_2	309.224	384.406	326.457	459.075	423.977	468.842	401.442	737.406	991.247	971.401	1143.41	1541.57	908.34	853.467	898.634	368.855	368.007	336.494	310.156	255.383	337.706	288.429	301.239	363.073	332.952	306.226	414.212	300.667	361.499	295.98	284.815	514.055	462.794	451.648	493.657	343.729	295	352.946	257.162	538.9	420.987	530.978	358.986	157.679	211.858	253.695	278.311	271.021
1924	YBL052C_NumOfGenes_3	6.50543	4.96162	8.04371	8.59781	17.8239	8.83343	15.5179	18.7988	28.7318	22.6536	14.9357	37.665	45.4366	27.5105	16.2745	7.44013	20.1083	12.256	11.6998	3.8214	7.04103	14.4864	13.054	6.85915	9.44461	4.73421	8.65057	17.2198	NaN	5.58275	6.98451	16.123	19.1347	12.6266	12.193	6.39249	5.52153	6.7808	9.78202	10.0232	20.0865	20.7199	11.5188	8.80678	18.3804	20.6252	8.86645	16.2757
1926	YBL055C_NumOfGenes_2	195.556	178.24	191.573	186.115	184.098	143.192	186.182	234.257	245.458	214.225	216.432	254.027	265.116	233.476	234.62	190.594	164.888	162.553	167.629	150.557	168.977	180.132	151.552	208.812	177.671	193.374	185.902	185.063	216.025	241.329	246.936	381.721	350.561	316.599	384.325	258.4	250.485	219.341	268.688	365.077	323.423	307.691	316.763	196.191	108.005	105.506	116.486	171.999
1927	YBL056W_NumOfGenes_2	398.614	454.158	383.983	453.052	585.659	531.065	609.024	518.827	176.936	273.44	232.208	250.642	174.546	152.009	214.99	559.188	520.992	524.27	490.055	381.84	423.453	466.622	405.68	510.668	495.807	524.451	520.141	543.43	523.434	472.728	577.73	341.602	355.99	339.824	368.446	594.24	523.064	546.629	542.805	234.703	350.817	364.221	282.45	615.265	433.438	499.189	458.698	598.419
1928	YBL057C_NumOfGenes_2	184.22	116.389	67.7491	174.308	125.193	131.346	127.694	96.2448	120.013	167.116	108.079	114.407	150.565	133.517	207.073	109.73	126.111	135.856	115.656	213.332	195.734	186.937	149.061	192.08	195.751	183.169	196.098	234.447	210.906	199.757	212.957	133.037	114.615	124.272	120.728	115.177	90.89	NaN	NaN	132.597	110.235	107.327	113.226	196.059	206.258	235.434	218.441	203.178
1929	YBL058W_NumOfGenes_2	91.9793	87.6896	99.7005	107.501	82.9217	72.8782	78.6457	84.8893	78.8328	108.922	101.695	110.223	118.602	151.296	96.7254	81.3215	102.522	90.4279	94.5715	131.326	141.636	116.676	110.573	100.571	109.572	90.7931	153.529	183.321	183.826	206.921	290.155	82.0466	85.227	100.462	86.1391	113.461	105.616	127.722	132.55	109.236	111.025	107.26	88.6195	332.61	244.283	313.902	294.541	353.499
1930	YBL059C A_NumOfGenes_2	44.6209	62.4823	52.8782	32.9616	19.6271	22.7549	21.9321	NaN	34.6446	30.9257	26.4257	49.3333	36.8374	32.7014	50.3991	11.4032	20.9362	34.015	NaN	45.4872	40.3191	26.7804	47.3256	34.0346	46.3383	18.3344	25.3369	19.2997	10.0148	NaN	NaN	38.5104	36.8553	38.8259	54.2455	22.8029	34.7749	26.954	25.9103	27.7312	36.8399	12.9717	25.4069	NaN	NaN	NaN	30.6662	NaN
1932	YBL060W_NumOfGenes_2	10.1079	7.64645	13.215	9.72287	5.6822	NaN	7.01779	12.998	46.2144	53.9417	30.9939	64.5853	88.3015	72.088	37.0948	NaN	NaN	NaN	NaN	26.1738	23.5331	18.9697	25.724	22.4791	11.5388	22.6663	31.355	9.79031	13.3397	5.40854	17.5073	21.053	15.8324	24.3442	20.9712	8.86548	10.9245	9.40551	5.47618	21.9244	20.8965	12.6049	16.643	11.4399	18.1293	7.30794	8.77867	NaN
1933	YBL061C_NumOfGenes_3	28.793	21.9504	25.4681	26.7172	12.8311	35.4394	33.9184	43.9562	72.1444	76.5737	71.4733	99.4996	110.917	68.7487	70.1502	43.0103	49.1775	47.2089	37.3548	48.9436	49.3048	41.7752	39.0134	26.5523	42.5424	42.1528	28.0857	57.4347	56.7913	49.6384	51.1016	51.1437	NaN	47.2822	38.1391	35.6395	21.5176	21.3462	27.7619	38.3985	39.0057	21.5992	22.4688	33.0403	30.5239	57.8453	45.6423	24.4126
1935	YBL064C	3644.27	3048.99	3036.16	3161.6	1576.85	1760.15	1934.08	808.348	923.359	1638.16	1116.71	959.511	936.316	929.395	1893.11	876.804	1377.04	1583.13	1301.93	2806.25	2840.6	2878.4	3115.19	2602.63	3075.21	3106.01	3041.39	4487.4	4891.22	5257.51	5530.2	1129.54	1306.85	1146.02	1343.38	4569.73	5208.42	6257.41	5386.73	1548.32	2042.15	2064.38	1782.78	5384.28	7635.18	6393.86	5626.62	6132.56
1937	YBL066C	51.5055	35.3365	53.3576	40.1352	45.8348	42.1093	42.4817	51.992	64.6356	74.7857	112.064	86.6263	90.0318	78.8022	70.1961	33.9792	57.7685	44.4101	46.4392	37.937	41.9764	44.9343	48.4691	48.7814	46.0294	52.4245	45.8515	28.5977	30.6946	26.9723	33.6095	72.8485	53.2825	50.1066	55.0433	48.0521	36.8727	44.5558	42.8453	46.4097	66.9502	62.9139	49.9991	24.3546	42.8861	33.7445	40.1043	25.0407
1938	YBL067C	10.9599	16.8483	10.7333	6.19374	5.43173	7.24173	5.54992	2.92116	25.6405	34.3441	30.4308	29.8549	19.7432	16.9526	14.048	9.61047	7.30786	10.3855	10.1378	8.0893	10.8246	7.33688	10.0004	10.6423	18.2863	7.95607	10.5186	9.38996	10.7506	11.0319	11.0759	NaN	11.3067	11.8893	8.6923	7.27353	12.0811	8.79484	5.85237	11.1813	13.3816	11.5562	10.6576	8.14544	12.4176	5.62495	11.514	4.2185
1939	YBL068W	67.3048	85.9912	64.6691	111.576	53.3596	60.9018	62.2131	63.4698	77.6953	111.191	89.2351	105.774	112.506	64.0193	82.4933	41.7456	51.0831	51.2152	55.1997	86.8894	89.1413	98.6488	94.6799	87.6583	78.7652	92.0379	103.128	124.414	151.389	166.598	216.46	58.3669	57.7905	68.0508	46.0014	76.7432	50.9145	60.2861	55.98	58.1407	71.1252	45.9945	49.5834	186.25	174.124	168.217	167.378	174.095
1940	YBL069W_NumOfGenes_2	45.4539	65.0444	67.5485	41.7927	44.1116	49.1144	50.6083	31.2715	26.8202	45.3509	25.835	30.6485	29.2423	35.6324	36.9201	46.0543	48.9897	47.2901	53.7211	70.903	84.3541	71.9265	89.7533	56.1845	52.2482	55.7752	71.1244	118.118	114.225	119.104	118.392	30.1619	40.9416	38.5304	23.6428	48.8862	57.1543	51.8198	44.48	42.5866	45.5403	44.487	40.9391	119.707	117.626	143.671	130.156	122.717
1946	YBL074C	16.9599	3.26184	9.86319	NaN	36.6549	13.0829	61.7126	33.1759	30.5844	53.7279	28.3621	36.5411	33.0803	31.473	32.6219	26.7355	34.6913	24.4445	24.3756	23.2418	24.198	21.5334	28.6236	18.2719	21.6065	24.9393	24.2164	14.2238	25.3505	24.7475	21.0116	17.771	31.9225	21.8751	21.2097	23.5576	10.526	16.423	28.8667	33.7475	36.9896	25.0968	17.3062	13.945	10.6329	19.0241	11.6126	8.6508
1947	YBL075C	558.16	514.951	586.731	538.846	466.612	444.817	418.463	449.169	1273.46	1490.69	1310.21	1488.04	1590.97	1302.01	1782.75	468.709	488.375	500.174	528.33	686.587	671.96	642.652	559.939	539.805	788.371	746.397	837.387	333.786	279.252	349.682	435.153	1220.12	1203.14	1013.55	1039.97	1034.03	1120.15	1223.64	1193.9	973.288	894.107	821.815	1052.5	388.874	385.488	355.846	446.003	382.245
1948	YBL076C	1402.76	1316.92	1357.12	1233.39	1311.99	1133.74	1147.1	1528.67	1184.65	1445.2	1496.43	1658.15	1537.13	1196.17	1407.55	957.494	1109.66	1122.63	1272.01	1097.94	1042.28	1092.66	1507.77	1320.12	1098.05	1062.42	1013.44	1515.69	1656.04	1790.88	2024.34	1079.49	1013.14	1065.69	970.401	824.017	897.482	909.515	871.041	908.97	962.458	938.911	918.791	2742.12	2391.85	2550.38	2507.45	2721.62
195	augustus_masked 2861 CPI_4	160.485	150.799	171.615	162.771	228.638	229.755	221.632	264.365	285.111	228.263	281.846	326.794	274.558	341.127	235.563	168.511	146.203	161.805	158.995	173.605	173.523	185.386	173.17	165.684	178.25	189.366	176.139	201.013	181.208	183.019	156.533	271.352	197.812	250.9	211.213	159.668	152.224	152.357	166.617	186.578	217.746	235.78	190.003	135.286	139.211	139.164	133.432	138.581
1951	YBL079W	71.0876	74.6318	69.8818	79.9584	63.8193	65.0511	60.3838	58.2651	70.2794	71.0249	70.1332	66.6236	73.1474	67.5011	68.6672	55.149	55.9384	63.7324	59.5388	70.5847	66.0759	75.4575	66.953	60.5267	70.8841	72.2954	64.2813	97.5407	93.0143	85.5284	77.1059	54.2131	58.7465	46.4685	52.3473	66.043	60.3761	63.699	66.4765	66.0547	48.5517	38.2139	52.4683	36.7604	63.2697	59.028	66.0442	42.2323
1954	YBL082C_NumOfGenes_2	81.5064	45.651	64.4117	71.4124	85.4861	58.2917	76.5699	195.972	129.601	106.156	72.9764	197.8	148.72	129.009	123.994	64.2956	61.0873	83.9008	72.4594	85.9866	88.708	94.916	91.7368	63.2939	91.5583	95.3348	98.013	65.1734	108.498	74.0336	80.469	97.5601	63.9285	98.7235	82.9481	74.8328	66.7036	70.4168	67.8498	94.1616	81.1357	135.105	78.8939	75.7922	79.319	70.7759	73.8786	63.0499
1956	YBL085W	36.3337	44.2544	35.3326	38.1534	38.4361	37.7242	30.2085	45.4625	67.4902	43.1012	67.0272	74.0048	71.863	85.4943	47.3925	46.6238	44.4892	38.8821	45.9183	34.4236	35.7983	34.1195	35.1666	38.1223	30.0495	27.8587	33.8653	40.3465	38.0422	42.3055	36.335	41.2413	48.9179	45.9952	30.9361	26.1102	30.4657	36.8793	27.5635	50.6365	53.7761	59.5124	32.9669	34.7124	37.6623	32.4897	53.9236	22.5161
1957	YBL086C	14.2278	11.9448	10.0551	18.3326	7.07958	5.59715	13.1051	14.683	3.69795	7.57793	2.26154	12.8084	14.0581	NaN	15.4432	25.5939	32.7591	20.7577	23.6619	13.7221	14.4085	13.602	15.2098	13.0528	18.6938	16.9064	12.4128	32.0376	33.1239	39.1473	30.9587	12.1419	8.83781	12.0759	8.10245	25.0604	36.2898	26.8504	27.6932	13.761	13.0724	9.98782	29.0995	18.4681	9.91064	20.614	22.3225	18.4169
1958;3446	YBL087C;YER117W	786.239	701.738	831.927	1137.91	439.974	354.527	401.253	1057.16	2204.47	2140.19	2402.96	2319.34	1818.55	2151.19	2031.03	825.075	576.977	738.479	698.488	823.457	850.228	926.521	669.882	470.75	1227.12	1203.97	1355.04	1179.22	1684.32	1626.39	1285.85	1362.25	1509.55	829.78	947.177	908.56	982.389	1400.03	691.682	629.367	725.262	1150.15	1043.63	2712.61	2141.25	1685.01	1324.38	1836.12
1960	YBL089W	60.596	45.4263	48.1748	60.266	62.6264	54.0161	50.6182	55.3658	56.8675	23.6971	45.3669	46.6144	NaN	51.1099	48.5563	31.8965	43.2828	43.9122	59.8088	34.4138	32.3089	50.4125	19.8245	55.5997	38.3122	28.9647	36.2566	66.0067	85.937	36.7619	64.0911	59.2183	NaN	38.5653	66.7006	53.1545	53.0848	95.207	62.8302	61.7656	92.4139	66.3904	96.6155	34.5285	35.6951	35.1308	44.6612	68.295
1961	YBL090W	132.236	117.691	113.36	83.9528	112.454	89.0648	107.593	93.1739	84.2082	79.1479	94.9965	113.452	114.048	94.4106	125.602	93.9985	75.724	85.933	90.2299	81.8691	95.0822	64.3426	80.5658	68.1951	87.1867	80.8625	81.6929	65.4367	62.4886	75.3151	69.6294	118.118	120.174	174.579	133.693	94.8928	86.7062	83.0568	75.0802	126.467	139.15	157.365	92.3535	99.8408	78.0512	82.2186	95.8297	96.4149
1962	YBL091C	261.575	341.058	310.213	339.574	280.15	269.661	356.654	431.889	670.114	394.932	548.105	592.132	459.901	551.583	416.975	308.048	328.992	270.127	250.374	364.285	361.748	311.249	280.981	264.596	250.155	291.396	326.707	330.218	300.718	375.815	369.227	278.604	257.36	304.424	397.759	388.716	340.459	303.863	312.332	446.765	337.931	398.654	305.286	371.505	460.579	458.621	395.839	268.133
1964	YBL092W	4505.07	4753.42	4204.43	4075.72	2665.52	3080.52	2686.51	4556.61	9846.02	7566.68	8615.48	11634.3	10095.3	9135.29	7501.16	5372.55	4199.48	4895.26	4909.38	4378.58	5214.73	5153.6	4303.35	4680.11	5550.46	5227.8	5049.75	6452.3	5627.35	6194.06	5404.66	4944.99	5287.01	4075.27	5136.87	7124.93	6042.35	6080.54	5807.97	5444.07	4012.62	4320.95	4944.67	8767.51	7087.93	8427.61	5861.69	8943.92
1966	YBL095W_NumOfGenes_2	48.8044	35.7136	48.9829	40.0746	34.3624	38.7442	34.6777	34.9608	52.0427	44.6677	44.8215	50.6554	29.4404	28.8937	47.6531	29.2955	29.9656	34.997	35.3595	39.909	30.4896	36.356	31.2119	34.2283	29.2699	34.9616	34.8477	34.4832	32.3018	22.7992	20.3972	36.7135	59.8121	63.2254	44.2533	33.0915	39.0509	31.9278	38.4444	73.6942	63.7547	75.3562	75.6108	25.7727	33.4589	29.644	35.4794	34.5832
1968	YBL097W	64.7548	62.6291	57.7108	86.3637	69.9975	72.0192	83.3603	107.668	121.515	77.4207	152.429	133.134	117.863	106.805	81.1514	92.2944	83.3503	89.6814	64.8559	58.9497	68.6325	66.6345	71.2383	98.5353	84.3763	98.8912	93.7717	79.6643	65.9409	79.8408	56.8528	70.3521	67.7354	47.5318	94.6557	52.3472	53.7591	41.19	53.116	61.9115	76.1992	61.5145	59.8708	50.1357	57.5623	58.5913	46.2696	45.3639
1969	YBL098W	215.839	189.847	231.85	240.786	186.386	200.248	206.852	167.801	80.6352	91.4818	90.0943	57.0075	77.2836	53.3912	114.902	115.818	125.308	143.666	130.458	132.321	136.432	145.36	165.145	140.564	160.403	131.852	135.477	122.602	122.005	128.942	137.485	302.282	297.233	248.763	251.72	293.025	340.7	352.275	359.873	240.831	303.559	349.719	255.841	225.203	346.108	323.986	283.184	183.819
1970	YBL099W_NumOfGenes_2	4663.74	4610.53	4331.87	4741.38	2064.77	2638.41	2703.04	1254.26	1554.89	1881.23	1428.78	1338.49	1191.76	1084.97	2204.53	2634.51	3158.18	3364.94	3153.09	4445.91	4512.1	4346.44	3761.12	3766.93	5267.98	3953.99	4967.66	3194.34	3513.71	4263.78	4989.71	2054.96	1942.22	1468.18	2018.13	6387.29	6471.57	8444.49	6884.27	2661.5	3522.96	3541.26	4207.88	3521.03	4230.02	3145.69	3639.91	4081.11
1972	YBL101C	30.0718	25.4818	39.6372	34.1849	27.2466	22.2513	29.8363	44.6215	80.7542	75.5757	70.3182	102.24	103.32	89.7362	75.8857	42.8467	52.4134	41.8322	45.2901	36.9945	36.7537	35.7535	27.0052	37.7844	39.086	32.8277	38.4726	49.4673	43.0828	39.8793	36.2166	46.7746	51.5506	53.1683	35.2572	45.8099	42.5195	38.2354	43.8651	51.8538	49.2795	48.4593	44.0916	43.7548	34.0385	57.567	49.1602	57.7963
1973	YBL102W	183.472	168.218	221.722	157.048	166.763	123.297	133.325	85.1917	210.857	173.737	201.823	151.532	199.383	189.927	146.311	143.432	150.86	175.141	175.444	94.9422	100.5	96.4217	77.6886	90.4664	144.32	99.2408	96.185	105.89	83.6577	87.4436	67.994	111.02	94.0295	119.506	91.6134	160.223	229.901	210.4	201.228	164.203	254.764	185.861	210.105	100.81	87.9893	108.208	133.995	122.299
1975	YBL104C	61.1211	53.9933	54.3095	52.886	58.5845	44.7199	50.0216	49.4569	61.6776	65.6842	59.6857	76.6114	79.0203	65.7787	76.7941	53.8152	61.3248	52.1239	55.8167	61.7313	47.9701	53.5973	57.8538	45.2067	43.12	48.9866	55.3052	60.2225	65.5897	67.9933	78.4321	56.3325	57.2078	63.3821	53.348	44.1105	46.8696	63.0928	49.4713	45.1207	54.6405	51.5245	51.4827	64.2282	75.7663	54.3458	79.2097	64.346
1976	YBL105C	65.2076	55.0334	65.3441	65.3689	75.9252	65.7404	68.4379	75.998	91.3513	79.1726	75.1336	98.4723	87.9453	82.8739	79.9358	61.8497	69.7953	65.8216	70.6567	55.4541	64.2041	55.6015	51.2073	39.684	42.1394	52.9965	53.7719	66.036	62.26	66.35	57.55	66.3786	72.677	58.8997	63.4713	60.2473	62.1543	64.7009	70.7278	70.6998	85.0297	78.497	64.2682	46.0149	74.7816	55.8261	64.3269	46.6805
1978	YBL107C	70.3634	69.4694	63.3629	70.5211	42.2475	35.7537	51.0639	85.3253	99.1527	114.316	89.7953	132.672	130.913	129.955	107.016	31.2539	49.6142	53.8463	43.6058	93.1496	102.733	73.6462	96.6847	68.345	72.1425	76.1337	112.484	39.4634	38.1094	43.2576	34.0775	58.6404	76.1663	79.2539	72.5537	27.8745	31.4551	30.3635	33.8973	36.9373	58.0197	49.8698	20.8414	182.417	88.1492	117.047	92.5665	149.544
1982	YBR001C	24.2109	15.1423	15.9551	22.0036	26.969	27.3968	33.322	23.166	28.5482	21.6947	36.617	55.7898	40.8828	35.8117	52.0415	30.2965	16.8199	29.6555	19.2992	30.8948	25.8816	22.4799	12.7353	21.1394	26.2815	31.7672	22.0083	9.29627	9.32607	12.5926	18.2364	28.8209	21.2715	41.2806	38.6142	31.3708	20.0695	23.3279	35.5799	38.6377	93.1392	31.5063	24.8763	42.7935	16.7391	17.6086	20.4247	22.7037
1983	YBR002C	17.6146	20.4313	21.7743	16.7594	40.1667	39.7968	44.1658	28.8567	55.1846	49.4771	44.848	55.0749	77.2914	92.094	65.8227	32.2584	48.1049	40.5341	47.9497	48.4024	44.8875	50.408	53.801	50.2078	46.6577	48.7085	50.2493	66.7505	63.0414	69.373	64.475	25.7785	37.885	33.8531	27.8323	36.3446	35.6642	39.6764	36.3561	35.3461	52.327	61.186	43.7495	71.8994	74.0074	71.7306	94.4305	74.5999
1984	YBR003W	208.092	81.2709	18.9123	88.6036	84.9511	10.9782	62.4275	NaN	361.418	89.0279	226.066	319.531	105.415	399.78	346.163	113.256	105.887	110.339	165.47	135.677	151.541	138.331	176.295	246.192	77.8718	184.528	140.792	128.653	140.892	216.412	137.024	NaN	119.403	108.059	176.742	133.479	165.279	205.719	114.87	238.665	171.62	207.327	125.868	288.229	256.012	154.483	243.411	333.042
1985	YBR004C	42.2885	27.7627	48.7781	43.5747	48.1848	47.8251	49.0343	73.0921	50.9214	67.34	46.2338	55.1831	55.8491	52.7506	39.2437	49.0528	46.6307	41.6363	58.3399	43.5091	35.3058	33.9447	32.8441	35.4863	38.4727	33.672	31.1618	21.4538	20.3956	18.3578	12.1104	37.2956	40.0312	41.7832	54.5783	42.2537	41.9182	33.615	44.6322	52.2914	70.5807	57.5027	60.1678	NaN	24.8755	18.6407	24.8152	13.1758
1987	YBR006W	147.371	133.399	139.697	132.206	318.894	296.412	311.936	448.449	321.329	334.131	366.817	390.275	312.53	246.792	328.766	215.537	243.846	249.524	231.459	63.7076	85.4825	85.4243	96.594	129.769	127.55	105.115	92.4757	74.6005	85.2218	83.5283	75.695	280.433	277.466	271.947	297.453	220.256	259.196	231.567	238.654	295.876	175.431	323.879	326.182	111.433	135.956	114.545	116.266	161.607
1990	YBR009C_NumOfGenes_2	9172.97	7110.3	10129.9	6956.75	6828.08	5895.7	6309.34	13362.3	6112.96	5144.48	5929.18	7787.12	7111.99	7747.62	4323.67	6738.46	5502.58	5921.18	6250.52	6449.29	6925.41	6763.87	6530.7	6294.71	7495.21	6820.45	6870.72	5281.55	5605.05	4850.47	4027.73	5860.03	10849.7	5995.73	6547.91	4419.16	4751.98	4214.32	4384.05	5138.09	3706.33	4653.14	4780.9	8459.93	6340.05	5111.72	6756.87	9291.79
1991;6425	YBR010W;YNL031C	8978.24	11059.5	11141.4	11741.3	9667.36	10260.9	8263.54	13855	11602.4	10024.9	11692.2	14239.5	12200.1	12302.8	11652.4	11456.2	9658.88	8568.6	7787.82	9073.32	8719.04	9467.23	7625.1	9760.16	9650.74	7596.51	8625.69	10396	6870.11	7589.53	5555.86	11335.4	12417	7586.75	10731.2	7594.34	6202.1	6018.67	6110.25	9656.94	9177.17	8797.66	6619.51	9574.5	7052.1	8095.43	7525.82	7040
1992	YBR011C	16538.7	17672.9	16463.9	17965.2	25850	26791.1	27874.2	45812.9	32692.9	19552.6	28373.3	35552.8	33053.1	41876.3	17864.3	25338.3	20149.8	20325.1	20792.7	17557	17757.5	16483.2	15002.9	19070.9	22169.2	20935.1	22896.8	12404.8	12485.9	13293.1	13541.8	22989.4	23600.5	20484.6	22736.2	12874	12742.1	13863	11931.8	19725	15421.4	16416.4	17493.8	18826.5	10823.6	12629.1	10537.8	17350.1
1995	YBR014C	34.9801	24.7704	19.0319	39.0336	40.0811	26.6459	24.8694	NaN	49.4113	30.73	33.688	NaN	36.5291	56.5349	21.6125	34.6129	43.1466	52.0062	36.9813	38.5841	39.3724	32.1888	33.6673	36.089	42.5834	48.1439	54.8457	53.8503	48.0246	49.1885	63.0703	12.0911	21.6523	21.9893	17.4444	28.8409	27.2336	23.3015	25.2966	NaN	26.1031	NaN	14.783	74.5354	50.5791	66.5324	78.3299	80.0185
1996	YBR015C	85.2887	91.8	96.7932	94.3746	87.6628	96.1695	105.519	120.815	200.671	141.428	198.206	173.459	161.583	195.766	108.146	110.274	110.774	113.021	120.867	132.763	104.404	130.234	127.783	135.053	142.223	137.385	134.057	160.588	165.538	187.238	177.499	105.779	118.68	111.223	99.4898	117.854	118.184	124.251	131.887	117.218	109.693	95.0719	112.691	187.736	130.597	135.658	138.96	193.101
1997	YBR016W	NaN	NaN	NaN	NaN	NaN	NaN	NaN	NaN	NaN	NaN	23.7735	NaN	NaN	NaN	NaN	17.5517	22.211	8.43674	28.2711	NaN	NaN	NaN	NaN	NaN	NaN	NaN	NaN	NaN	NaN	NaN	NaN	NaN	49.0316	38.8017	NaN	NaN	13.8858	19.5187	22.6051	NaN	43.3897	36.0479	27.187	29.152	18.67	NaN	NaN	20.8034
1998	YBR017C	82.9909	87.4058	91.3036	90.091	65.4915	63.5801	78.5655	73.8279	97.4255	101.939	107.652	123.415	120.454	91.9147	127.182	67.1406	63.5749	84.5078	78.5788	87.0056	83.834	76.4738	86.7127	97.135	92.0328	85.902	92.6325	110.575	130.088	128.599	133.99	85.4806	88.1554	166.754	62.6206	80.0082	62.5746	64.9806	60.0097	96.8171	68.8863	84.1795	70.1404	149.15	138.924	131.061	145.452	130.162
2	EC1118_1F14_0023g	111.017	50.8354	66.7636	51.9686	67.3679	242.073	109.954	41.9769	450.891	476.516	493.975	386.924	NaN	588.935	336.12	145.898	294.314	126.808	166.565	156.971	116.138	102.337	72.43	129.006	91.5547	143.288	377.125	122.741	107.719	74.2551	122.513	207.486	194.135	300.65	257.357	224.832	179.92	131.125	151.345	285.227	113.069	200.745	118.892	48.2504	73.1226	76.5214	53.299	75.0249
20	EC1118_1O4_6502g_NumOfGenes_2	NaN	NaN	NaN	NaN	64.5337	35.0515	43.8811	33.6343	NaN	NaN	NaN	NaN	39.4597	45.1603	21.8984	63.8568	69.6032	66.5865	59.5825	109.179	85.6005	174.17	121.86	173.081	180.121	175.653	215.364	NaN	NaN	NaN	144.491	NaN	NaN	NaN	18.2409	NaN	NaN	NaN	NaN	219.518	NaN	NaN	NaN	NaN	NaN	28.2471	34.629	NaN
2001	YBR020W	114.638	75.8752	92.9196	98.0892	90.3403	153.173	81.5755	117.789	66.3185	79.0996	132.71	63.7024	103.62	52.6651	123.625	69.8792	77.829	79.1423	54.1922	85.7419	84.2875	118.435	80.519	70.1001	86.0081	83.6032	111.491	49.7234	47.9633	27.8964	26.9063	611.136	773.459	628.93	548.612	842.827	987.158	1105.66	1038.8	683.021	596.447	624.285	915.851	95.58	47.602	41.376	60.0869	60.7139
2003	YBR022W	40.6526	42.506	19.2738	55.0582	57.1428	64.0989	58.5018	105.939	121.658	130.007	129.955	159.264	156.237	120.046	108.762	74.0956	48.4257	66.6941	47.4537	45.0609	28.4867	46.7023	42.269	32.1853	37.5805	37.9908	44.9412	35.1425	33.7365	35.9469	29.4078	46.2765	71.3028	49.497	20.2872	59.5969	26.072	38.4141	NaN	27.7818	NaN	NaN	29.259	26.0628	22.616	32.1836	27.7673	21.2991
2004	YBR023C	67.8994	53.2049	89.9556	91.7401	49.3604	53.6285	51.4559	90.2126	56.7109	72.3163	68.1757	75.6399	54.1227	90.8932	72.2352	42.3623	43.1734	56.3516	45.3166	102.789	119.813	111.326	100.32	96.4654	79.9666	101.874	94.2896	66.4154	58.2663	61.662	60.3615	59.1116	67.8074	69.8291	74.4101	90.0843	78.5987	79.7143	59.2035	78.049	116.11	88.1183	56.2681	62.0981	52.4246	58.7532	87.4088	52.2193
2005	YBR024W	177.107	171.923	169.847	136.48	119.221	128.636	140.635	177.558	248.581	208.149	261.603	286.795	309.811	268.558	237.335	119.929	146.384	133.553	163.939	117.837	141.517	118.589	143.311	161.542	177.752	186.318	177.169	112.1	107.382	130.918	99.9711	221.64	222.755	233.275	206.676	183.457	193.309	200.298	203.463	206.247	210.795	167.673	210.649	144.094	164.865	132.038	98.6769	120.778
2006	YBR025C	1463	1568.25	1521.99	2123.51	975.101	1037.89	988.609	613.256	1433.83	2018.37	1695.16	1349.02	1320.43	1202.2	2068.35	772.386	1040.13	1150.97	920.244	2553.16	2376.48	2281.81	2568.17	1719.25	2165.85	2206.39	2620.15	3363.47	3441.37	3899.54	3458.61	1076.93	1344.69	1441.99	1148.57	939.238	942.003	1012.93	893.629	750.249	833.097	747.938	797.502	3135.68	3623.37	3414.32	3420.22	2937.93
2007	YBR026C	142.11	113.748	156.17	185.729	125.954	132.164	120.535	159.799	104.2	104.292	145.421	187.336	96.8413	88.5652	87.3165	119.491	144.663	136.019	157.366	96.1222	92.7631	99.6264	91.0219	109.263	109.473	111.33	159.824	99.5833	100.896	98.9732	125.097	79.6048	92.3098	86.7104	116.887	270.5	331.445	398.354	400.11	183.14	240.714	286.818	242.634	178.863	186.784	180.508	131.462	218.418
2009	YBR028C	3.21086	7.7665	3.80562	2.84252	NaN	NaN	NaN	NaN	NaN	NaN	NaN	NaN	NaN	NaN	NaN	NaN	3.57246	NaN	5.00182	9.45901	3.58975	5.28548	2.99196	4.16574	3.05998	1.82962	NaN	2.69292	1.22608	3.41124	7.2166	NaN	NaN	NaN	NaN	4.40806	2.94017	1.86328	6.38248	NaN	NaN	NaN	NaN	NaN	1.48958	NaN	2.55081	2.84851
201;6584	augustus_masked 2861 CPI_4;YNL192W	72.4734	97.4488	96.1522	80.6298	29.514	31.0238	37.9163	NaN	58.7472	66.1452	50.2924	69.263	54.1748	70.5384	57.2834	44.9747	53.9076	30.5396	39.7338	40.1443	59.3595	58.8479	43.5548	45.0048	32.9451	54.1576	30.8979	63.2921	77.1545	64.861	67.6084	27.2712	NaN	36.1424	53.5141	38.2352	57.1168	32.4392	43.2119	49.4572	26.508	31.9167	33.666	21.9492	31.3959	49.1971	38.45	35.2153
2010	YBR029C	325.403	329.863	314.094	309.093	321.854	281.838	248.077	253.665	356.944	378.869	342.416	333.589	349.146	314.613	414.741	260.595	304.582	330.416	259.043	403.643	355.841	386.634	394.082	379.992	458.93	413.47	443.477	396.123	376.855	408.848	482.59	395.387	493.483	388.194	426.283	355.377	379.649	335.096	355.88	346.7	390.894	401.382	359.217	525.977	495.483	543.227	469.944	485.621
2012	YBR032W	24.7214	25.2603	NaN	17.354	71.3957	46.0374	43.2298	NaN	105.347	201.237	212.303	98.343	195.101	94.9314	56.1432	29.2464	38.7887	58.2814	38.317	27.2167	42.0238	35.7857	74.577	57.0453	58.8867	NaN	12.2323	NaN	13.7015	23.8982	17.9402	68.0367	61.6039	83.9975	39.7227	9.22576	17.475	NaN	25.514	48.7	46.6735	42.879	NaN	31.0813	60.4055	20.6156	35.2353	16.0758
2014	YBR034C	348.633	293.293	292.52	290.056	311.295	235.072	316.861	145.481	179.893	142.78	187.793	261.874	107.865	84.1492	140.725	297.52	335.559	342.537	353.335	220.203	234.542	308.499	258.328	278.103	218.132	267.479	217.318	434.69	475.049	554.032	521.324	132.881	175.01	158.911	149.623	158.542	189.034	245.031	201.308	150.996	150.738	173.88	258.184	429.726	519.54	475.656	509.874	534.328
2015	YBR035C	963.687	875.463	1152.04	969.642	985.745	1018.85	939.36	816.845	712.919	840.933	812.546	732.765	720.596	822.486	781.424	880.522	1027.63	1050.01	931.489	963.173	844.329	801.823	857.931	889.076	799.211	815.082	743.275	710.029	838.889	770.487	807.986	831.16	706.198	1017.53	831.289	1637.28	1913.6	1745.22	1998.54	1000.39	1458.87	1510.14	1409.6	976.078	942.003	1010.86	785.851	944.905
2016	YBR036C	143.266	142.343	143.676	117.325	151.012	108.819	133.203	112.635	169.155	248.796	162.058	137.027	199.731	80.5787	218.679	119.429	179.007	167.519	130.863	106.812	126.504	104.035	79.7462	87.5184	171.979	175.988	106.306	98.5601	115.909	80.6429	83.6796	142.948	110.173	147.73	106.947	133.282	106.108	98.592	87.7979	136.975	71.9539	164.275	143.242	40.7035	60.1638	41.7967	49.9746	39.0566
2017	YBR037C	NaN	NaN	NaN	NaN	25.5087	17.2002	15.3237	34.1479	NaN	NaN	NaN	NaN	NaN	NaN	NaN	NaN	12.7685	22.0383	8.66241	8.54186	10.7874	9.80791	NaN	NaN	11.9282	9.96596	NaN	12.6929	NaN	5.76974	4.82538	NaN	NaN	NaN	NaN	NaN	14.5802	5.70614	NaN	NaN	NaN	NaN	NaN	NaN	NaN	NaN	NaN	NaN
2019	YBR039W_NumOfGenes_2	172.929	193.872	165.591	173.313	109.872	157.148	121.071	88.3935	182.649	185.364	136.591	176.714	128.244	105.192	198.499	107.117	136.959	117.265	148.911	163.331	193.319	151.197	146.965	132.183	181.631	158.242	163.033	100.95	111.498	88.077	142.336	161.898	161.55	190.103	130.478	147.471	144.568	186.587	211.235	110.463	154.197	124.483	126.754	235.835	160.26	212.506	163.186	274.12
2021	YBR041W	177.565	174.807	175.248	158.892	169.141	150.533	189.453	129.306	215.984	238.666	201.576	215.613	217.085	205.656	266.103	159.732	165.007	166.632	152.604	161.284	195.524	183.279	157.156	151.077	157.926	166.442	151.066	141.026	201.272	191.671	174.158	182.949	184.681	184.206	209.714	171.364	172.765	170.187	181.954	138.884	145.67	159.43	204.119	175.804	183.347	161.851	138.66	159.815
2022	YBR042C	19.8449	22.4465	18.6621	17.8647	19.6678	19.557	16.3278	15.2581	20.6915	26.4717	17.5546	33.5358	20.8264	63.2024	61.3929	15.8705	18.1385	15.0565	24.0176	21.6772	22.6051	23.3916	20.5799	13.851	14.2835	19.7088	18.0832	35.4744	31.4592	23.9199	24.199	29.4955	24.2804	29.167	30.44	11.3968	12.6504	16.6017	19.7188	16.286	21.3971	27.3456	13.7758	22.6	31.3329	23.8145	32.9292	27.9065
2023	YBR043C	39.8983	17.0554	14.0974	17.1552	30.9257	13.4967	23.1325	17.5851	NaN	NaN	NaN	NaN	32.8569	NaN	NaN	24.7851	35.2379	43.4972	26.6202	22.8443	52.5207	30.4986	34.9893	36.9343	45.5475	64.2192	31.3788	25.6876	24.3473	25.7011	17.8442	11.4093	NaN	18.2045	5.25798	29.3903	18.8633	3.4563	12.4081	35.1599	20.7704	29.1996	12.3585	NaN	26.1477	10.8631	17.2587	NaN
2024	YBR044C	44.1227	28.0791	30.0137	28.0641	34.1676	14.9412	35.0745	29.028	21.4743	56.4407	61.3868	46.9476	29.7721	32.2316	21.8412	31.6421	31.7249	36.5933	23.4313	32.985	28.2472	39.0416	29.33	42.8019	28.4027	38.9191	24.2704	34.2007	34.9511	37.4231	28.4174	16.0666	NaN	34.8814	NaN	27.2136	33.5194	26.8326	26.0381	15.1216	NaN	21.9365	10.339	23.1563	42.6179	37.9939	27.5269	30.244
2026	YBR046C	231.9	216.671	188.618	250.873	135.096	180.259	139.68	122.088	136.22	222.421	190.46	152.184	185.338	145.127	261.557	128.391	108.912	126.243	143.364	112.364	128.042	144.697	157.428	121.379	134.465	117.999	158.313	162.82	173.061	228.278	214.564	101.689	131.181	116.943	106.12	707.431	647.773	864.94	647.492	273.108	361.351	400.973	377.933	466.232	576.102	536.103	484.001	445.457
2029	YBR049C	28.5169	24.9056	34.25	27.8921	21.1618	21.6742	26.2999	33.5861	27.3283	26.3006	23.6302	20.3904	24.2026	30.6651	24.3168	22.289	25.8017	24.4286	23.7535	23.0654	28.1801	24.9221	26.4898	17.7208	21.8738	24.2023	25.5315	20.8555	22.0872	25.1528	19.7313	23.6209	23.9722	24.5398	23.1524	16.9809	18.4239	17.1222	15.034	16.2051	16.9604	24.3888	16.573	40.7704	35.9363	35.186	38.8468	42.8795
2032	YBR052C	231.987	201.865	254.535	190.663	202.119	147.634	173.664	204.247	474.728	383.957	521.007	497.836	461.943	452.19	373.531	182.992	155.439	156.692	158.845	149.143	159.041	147.845	124.695	174.075	174.26	158.465	148.124	125.553	166.099	136.738	137.543	180.66	209.195	189.088	214.877	356.531	369.986	441.419	386.475	370.573	567.75	416.26	421.775	95.1606	82.1078	90.0187	108.055	84.2785
2033	YBR053C	845.996	857.074	940.545	839.205	849.753	843.094	792.93	787.003	1561.98	1478.6	1191.47	1119.26	718.633	1031.83	1126.83	1018.52	801.188	894.365	963.751	554.075	512.86	578.611	541.121	588.9	512.107	696.777	653.98	302.264	338.249	318.444	316.12	1110.62	1156.72	1048.12	1203.25	875.052	916.422	874.728	846.291	1869.64	1714.49	1579.26	1755.92	380.167	329.537	322.05	325.865	382.61
2034	YBR054W	119.394	141.118	145.915	156.648	75.2754	83.5508	97.0754	43.9543	235.107	283.692	326.226	372.624	346.245	331.346	293.996	67.782	65.9509	65.5352	41.7589	194.184	169.77	259.207	141.178	154.477	185.454	220.356	250.124	146.035	196.983	155.608	155.5	123.771	108.873	117.229	116.562	78.5862	95.9969	110.003	95.8903	138.06	79.1076	92.104	85.7684	107.368	68.7775	61.1688	70.6203	111.492
2035	YBR055C	0.647045	1.22505	0.990203	NaN	NaN	NaN	2.54121	NaN	NaN	1.75821	2.54595	NaN	1.18927	NaN	1.21735	NaN	NaN	NaN	NaN	NaN	NaN	NaN	0.778219	NaN	1	NaN	NaN	NaN	NaN	NaN	NaN	NaN	NaN	2.04441	NaN	0.79679	0.72322	NaN	NaN	NaN	3.02215	0.715456	NaN	NaN	0.699919	NaN	NaN	NaN
2036	YBR056W	762.966	714.356	881.71	716.728	1002.86	891.395	925.583	1413.55	1187.97	1261.8	1241.01	1821.65	1547.07	1416.13	1411.98	792.198	760.814	755.287	785.967	502.104	504.357	474.239	528.921	476.049	457.016	534.57	468.831	486.28	519.102	517.528	568.466	1409.55	1270.13	1507.05	1300.52	969.694	1009.94	946.226	1059.48	1227.63	1369.67	1347.51	1278.53	404.252	467.564	391.416	370.835	508.545
2038	YBR057C	29.8663	15.7145	14.2315	19.5079	33.9108	NaN	37.5965	NaN	50.9087	35.7084	61.4217	NaN	71.6876	33.2813	21.0932	14.7078	17.3378	NaN	27.8754	50.3423	32.3812	29.2254	46.6734	31.7999	29.8704	35.3951	31.6891	25.8485	65.2858	64.4573	76.1523	25.7487	15.9206	39.9007	15.1596	17.7284	27.4143	26.7609	28.1999	NaN	NaN	27.1555	10.8627	109.751	59.6083	102.583	108.555	85.1216
2039	YBR058C	70.7788	62.4322	65.5751	44.0401	72.0484	64.8029	74.8947	85.1014	80.8543	64.1968	80.7375	84.911	85.2516	104.994	54.3145	60.3065	64.7816	60.3854	71.4083	37.1439	38.5201	35.2423	41.1295	40.4925	35.1878	37.5354	33.6558	37.7838	48.6709	44.0076	53.8641	64.2004	72.6833	60.8918	91.8523	87.3905	80.5293	80.8845	83.935	84.951	82.5416	76.9446	97.8645	45.2109	39.3874	38.4024	43.3504	48.6523
2040	YBR058C A	20.3246	NaN	55.6857	44.7534	NaN	NaN	NaN	NaN	NaN	NaN	NaN	NaN	NaN	NaN	NaN	NaN	NaN	NaN	NaN	70.3139	35.8753	80.9368	19.9671	47.903	NaN	NaN	NaN	12.4294	21.8828	22.8366	29.9898	NaN	NaN	NaN	NaN	69.8116	NaN	61.0494	17.6193	NaN	NaN	NaN	NaN	50.4085	37.4798	66.3174	49.3684	66.6835
2041	YBR059C	49.7236	60.7872	37.6373	49.6809	35.3134	29.492	29.698	48.2891	40.3815	51.6304	53.1633	42.9941	54.1911	75.1682	65.7292	33.3492	32.9285	33.3513	37.0204	48.1542	45.6756	52.2181	48.7874	36.1014	40.8279	48.2721	54.6959	77.5652	85.6461	79.9416	91.6387	32.2877	37.1371	40.9497	26.757	48.7757	57.3784	55.1595	50.7385	50.0893	47.0028	48.0377	39.4909	69.972	95.3258	94.8184	98.0281	99.4032
2042	YBR060C	40.165	46.8629	38.3602	50.2633	66.668	68.5366	64.3433	89.8483	80.2143	73.8783	88.2139	111.527	108.974	93.1624	73.0665	65.0463	47.6358	49.9983	57.5282	41.132	37.7356	36.4646	32.7383	40.5981	29.6489	46.3639	35.1039	46.1189	49.0266	45.672	40.9231	51.1024	50.6844	55.1167	54.9692	23.6173	17.6821	39.1513	29.2095	42.4915	37.7304	51.5138	24.7884	28.3296	45.6743	37.9962	49.9696	45.613
2043	YBR061C	44.696	47.6923	45.267	45.3459	28.9687	37.4799	47.2069	30.0765	34.1151	40.0629	38.8263	30.0877	32.4433	30.3492	28.6974	28.3859	36.3888	38.6529	30.2559	42.4621	33.7463	34.1263	43.3997	32.6586	28.7953	23.8656	21.4691	53.876	53.7785	47.0113	54.8627	22.2115	29.7029	34.1008	24.0937	19.3697	21.6933	26.1568	20.1265	8.61057	22.4127	24.8831	21.2159	59.3764	45.1796	54.0735	56.9412	52.5226
2046	YBR065C	11.7971	2.53283	4.96748	7.52609	26.3402	6.73293	8.37	14.9998	34.3418	17.6177	20.444	19.8541	16.0019	23.863	10.562	5.40592	20.2128	16.989	19.1491	13.215	12.248	18.645	15.2361	0.836985	6.96832	13.3232	11.5444	9.31156	9.68799	6.95422	9.85191	12.826	8.3518	14.3973	7.75012	9.15183	7.1186	7.10797	14.2855	9.90002	13.219	13.4472	14.91	7.33801	13.5395	8.99224	8.61534	7.99627
2050	YBR070C_NumOfGenes_2	33.4464	6.50269	3.32349	10.4606	70.6471	11.7288	6.49056	4.86351	34.0091	29.6184	NaN	35.4102	21.5798	37.4245	NaN	22.0658	28.7586	25.0412	32.3276	28.9313	13.6559	12.1236	15.3633	35.2424	14.0998	25.7839	22.1955	30.2962	21.6937	17.1619	12.7496	10.7645	33.198	37.6195	23.2392	22.1463	19.3087	28.059	14.9908	22.4395	30.2769	34.5979	26.5614	17.2782	17.0845	11.6982	24.716	19.8618
2053	YBR072W_NumOfGenes_2	444.163	399.045	440.516	533.074	209.76	273.258	209.398	145.23	800.335	1359.94	829.193	623.059	829.606	696.055	1556.04	250.588	257.426	269.677	255.98	806.228	823.901	995.954	551.957	846.016	841.484	699.577	850.406	1553.24	1551.07	2205.88	1899.73	126.964	142.877	92.9084	104.242	351.707	433.478	628.505	604.424	131.527	119.95	160.985	113.328	1068.21	1833.64	1364.17	1064.14	1198.01
2055	YBR074W	152.534	159.623	156.635	162.752	174.126	141.216	174.195	150.117	131.976	129.771	127.245	141.542	164.217	153.55	116.739	184.163	165.398	169.93	172.844	131.286	135.295	142.687	138.265	126.071	138.379	164.52	151.835	170.804	173.363	165.285	171.917	106.376	97.7585	114.411	88.9387	80.9295	83.9013	94.6888	73.8871	101.231	81.2266	118.761	90.7714	88.119	110.423	118.012	117.38	118.664
2058	YBR077C	41.1655	54.2203	36.8953	60.3466	43.2814	34.7781	57.9627	64.1151	28.3343	50.7067	27.4025	32.9912	29.8516	NaN	71.8228	41.3191	66.2175	56.9464	59.5123	44.0218	54.2564	69.856	38.7395	64.4426	75.32	62.7751	77.0061	85.2381	70.1125	98.6122	104.576	NaN	40.3908	26.4222	32.6454	38.6993	42.7069	46.5529	27.9567	30.2637	119.388	51.6721	61.6742	75.6777	62.3465	73.4477	103.734	79.0093
2059;519	YBR078W;maker 6662 CPA_4	2012.37	1983.3	2158.72	2049.43	2847.25	2808.59	2797.69	3597.26	883.147	1309.91	891.144	1707.95	1150.39	697.122	1390.33	2680.38	2162.32	2322.95	2275.53	2061.76	2424.98	2576.18	2404.83	1287.85	2446.14	2121.39	2312.67	1929.19	1773.7	1936.17	1843.96	3850.34	3827.71	2281.85	3443.71	1707.44	1639.64	1870.44	2143.09	966.459	837.267	1247.01	1355.06	2668.89	1909.2	1875.44	2214.53	1806.48
206;5916	augustus_masked 3085 AHL_3;YLR459W	130.426	62.5115	138.556	77.6737	137.49	95.8227	127.801	130.006	194.78	186.622	170.639	167.013	160.562	151.935	229.838	99.1896	113.231	133.501	165.319	121.954	141.868	179.78	183.497	164.268	127.382	172.728	108.593	111.671	136.284	93.213	117.897	135.021	158.354	78.3281	123.847	116.769	164.541	143.201	139.552	254.44	219.511	204.052	142.595	38.8078	40.7855	49.2835	70.5284	36.775
2060	YBR079C	1271.69	1235.36	1513.54	1322.27	889.752	797.066	927.596	1094.39	1523.51	1510.38	1638.18	1861.75	1768.59	1820.88	1648.33	789.137	952.853	920.878	850.685	1647.47	1545.94	1286.34	1741.35	1168.96	1120.74	1211.01	1334.79	2107.32	2232.6	2439.63	2350.3	1139.83	1160.61	1296.7	1008.82	695.55	687.017	678.739	790.754	848.38	947.377	908.178	797.416	4313.07	2986.92	3758.7	3615.75	4182.2
2061	YBR080C	170.508	157.766	156.942	171.21	149.74	157.545	147.236	119.075	166.944	157.784	157.008	165.366	142.015	165.578	244.538	150.372	154.047	150.441	159.037	179.974	189.555	191.201	172.062	156.994	170.805	154.716	155.486	255.639	257.995	271.549	295.236	122.876	96.482	96.1086	114.347	162.837	165.914	171.359	153.115	140.384	181.634	177.699	162.926	291.372	343.899	320.91	353.722	296.631
2062	YBR081C	584.921	575.901	562.321	544.493	707.35	823.376	674.179	954.381	1267.62	979.995	1029.65	993.809	1274.78	1418.57	988.264	760.356	604.859	630.148	694.387	703.866	688.567	776.549	639.247	703.874	871.848	799.044	857.467	652.742	694.192	759.361	766.845	740.486	811.498	648.234	857.842	624.339	659.683	563.512	569.725	802.748	673.012	795.801	658.936	864.881	617.159	637.116	582.62	661.534
2066	YBR084W	300.363	275.927	337.153	300.942	217.361	242.634	221.722	226.865	182.713	207.236	144.816	230.649	186.913	177.835	193.287	190.895	194.248	212.628	199.739	368.613	333.663	332.104	299.23	298.606	267.541	281.861	308.936	420.224	456.538	486.907	484.191	205.039	255.975	273.784	185.189	164.993	182.977	151.688	151.912	131.666	156.043	190.94	155.683	140.605	245.548	174.954	255.064	130.611
2067	YBR085C A	104.519	21.3795	38.532	89.7947	54.2655	38.3323	43.263	48.7279	257.724	245.763	177.446	260.088	184.765	272.444	109.525	75.0865	79.6582	100.587	116.646	105.722	100.188	84.0577	93.0168	99.9224	104.618	103.65	153.492	215.082	214.042	317.357	472.166	62.4589	80.9291	89.2328	86.0683	192.031	156.142	192.074	186.662	105.127	32.8352	16.9494	105.785	1278.43	372.64	671.602	664.394	1128.35
2068	YBR085W	63.0929	28.5237	14.0036	19.5137	40.1116	44.2087	41.9414	126.322	45.0994	49.8441	22.3266	NaN	76.8628	72.6869	21.7529	69.1213	48.4407	55.1525	62.6466	162.821	143.838	89.8024	130.397	132.792	143.916	107.795	116.522	122.944	173.592	205.717	218.703	67.7737	56.5005	71.1932	36.2449	50.914	75.384	76.0786	62.9633	51.7715	119.533	76.0854	73.2859	151.566	316.175	241.151	233.769	175.721
2069	YBR086C	345.696	310.88	341.241	304.557	310.612	332.044	290.726	241.504	351.879	333.693	333.565	374.656	326.09	324.16	342.888	329.887	343.228	342.834	348.053	292.105	275.584	294.493	264.898	311.721	304.011	289.757	289.925	316.865	395.581	326.674	352.234	356.723	397.357	354.485	454.566	359.383	365.736	470.409	437.821	563.982	491.731	465.973	528.91	286.404	344.413	334.606	336.237	280.644
2070	YBR087W	55.5716	36.4919	42.6114	37.135	14.1564	11.4077	26.5597	63.2749	44.3131	51.6391	54.3665	58.544	45.1274	21.0739	51.5129	28.0351	40.6551	36.0808	29.4573	53.4689	67.6151	67.831	52.7992	36.6723	60.6132	56.9784	72.3681	124.128	118.11	103.53	90.9777	25.4104	23.1161	36.8632	22.6882	44.955	34.5541	50.3062	41.19	NaN	NaN	174.914	32.5927	76.2949	100.437	78.2189	104.482	65.2434
2071	YBR088C_NumOfGenes_2	373.866	249.581	304.215	298.307	245.872	228.133	204.159	224.403	216.927	180.64	232.096	186.735	154.958	247.77	166.379	265.111	317.416	296.288	365.962	229.405	234.781	334.067	236.216	243.07	292.279	254.983	341.678	453.92	570.143	812.269	871.498	196.564	243.857	119.753	187.587	525.807	527.444	523.442	595.405	315.396	374.813	356.466	375.601	1293.13	936.108	1121.5	1074.49	1313.84
2072	YBR089C A	1023.34	1201.58	1166.47	2022.36	1156.41	807.546	1027.64	838.118	664.125	552.177	469.588	863.205	673.169	623.035	289.312	955.936	716.342	731.089	763.283	888.975	881.523	815.645	1015.47	1070.18	896.225	666.501	872.44	633.26	622.033	562.862	601.598	954.27	984.363	689.176	1035.81	668.301	811.352	735.919	866.327	1148.01	1011.14	763.343	975.866	870.017	971.58	942.537	853.382	1022.49
2074	YBR091C_NumOfGenes_2	86.408	82.2718	91.037	68.5707	60.9881	49.6437	77.2637	NaN	NaN	83.643	NaN	NaN	NaN	NaN	NaN	72.1179	82.0029	58.2496	50.8459	71.8745	92.6356	55.8132	68.2914	117.339	85.5759	101.552	120.848	97.6622	96.4131	96.119	127.371	74.0674	64.6968	92.0622	NaN	82.5619	67.8077	83.6372	106.148	NaN	NaN	NaN	113.271	159.663	116.662	126.102	169.261	149.53
2075	YBR092C	420.398	364.611	330.239	222.342	137.617	100.009	119.807	266.488	88.1279	194.552	316.422	256.001	217.778	116.863	174.378	409.398	397.975	467.753	419.888	230.922	266.961	290.141	242.733	273.031	308.451	262.578	418.506	211.258	211.388	281.605	263.987	NaN	NaN	NaN	36.2129	20.4948	27.1535	NaN	NaN	NaN	NaN	NaN	17.1485	NaN	NaN	NaN	NaN	NaN
2076	YBR093C	1286.76	1380.04	1375.95	1569.15	1241.57	1184.5	1063.23	1491.98	628.199	553.015	649.12	806.056	774.018	481.118	754.865	1333.24	973.706	1019.71	1056.02	695.987	526.027	628.658	499.654	1070.1	860.009	729.507	862.986	786.186	532.171	749.773	617.094	91.8424	76.447	74.5724	65.9537	25.4786	36.0835	31.8925	54.5757	65.1326	74.7273	103.196	61.2747	29.5281	33.4031	42.5382	81.5856	72.3852
2077	YBR094W	46.279	31.3627	36.423	50.9733	33.1886	33.0816	39.7446	78.4672	69.2702	49.6722	65.3618	71.6734	68.0935	103.787	81.6138	40.04	60.5463	50.6439	40.162	43.4981	39.8262	37.8645	40.1162	49.805	43.5558	32.923	40.7898	34.0836	34.9555	38.404	37.0703	42.2649	55.9175	55.3945	37.1692	48.3023	45.3905	40.0633	57.479	54	47.4835	48.5686	49.1196	83.7023	103.225	118.199	138.068	90.5783
2078	YBR095C	56.5085	36.8717	37.6231	38.1337	42.331	35.3798	28.0964	25.3225	75.9428	72.145	68.3577	77.4833	69.0758	56.0813	92.9841	26.0029	150.028	39.1493	52.6598	77.794	71.4479	58.09	60.9524	48.0492	56.0423	51.9876	69.9354	65.6246	84.522	95.4183	80.9978	26.4628	48.3526	58.5155	31.3878	46.462	30.4938	34.7485	35.1262	69.8402	23.9031	21.9008	39.8387	81.7709	58.9558	62.124	70.9827	124.934
2079	YBR096W	68.661	39.7406	47.5625	98.9684	79.1807	114.786	107.235	148.603	121.046	85.1481	89.6025	106.299	65.7054	90.9366	154.012	114.661	110.115	78.2304	81.9584	68.3784	42.7308	95.4912	69.4179	147.135	108.771	97.9497	90.6091	102.481	76.3426	130.675	62.5465	131.872	134.853	97.8486	106.872	65.2539	66.2165	130.822	76.8905	165.107	74.7192	81.3202	91.5271	81.1014	64.9616	58	83.922	34.288
208;2741	augustus_masked 3088 AHL_3;YDR051C	216.625	167.079	205.529	183.602	271.16	224.621	254.223	226.667	88.9402	99.6323	104.661	116.032	113.81	119.089	78.841	188.596	196.098	175.968	201.914	170.551	176.437	199.152	183.274	180.075	175.56	200.666	163.123	167.39	181.289	138.547	152.399	238.004	245.656	220.854	251.311	244.743	288.301	286.662	292.385	214.94	243.79	198.4	289.203	114.776	145.874	144.878	132.436	130.801
2080	YBR097W	65.9462	56.0997	69.7082	63.098	80.2556	73.6904	66.7095	105.007	116.231	116.284	105.838	146.774	153.977	113.634	130.401	74.0247	76.4173	75.1584	72.5716	54.6131	56.6412	60.6734	47.0224	52.0225	57.0472	59.3251	64.4611	47.771	54.9532	43.4212	47.4254	64.9622	70.4129	69.8359	69.122	50.0773	73.9089	77.9938	63.877	64.4279	73.0662	64.916	78.062	24.5137	35.4816	27.3031	47.4002	36.7406
2082	YBR101C	60.0101	45.2345	39.821	94.238	50.7343	62.5118	54.1954	45.3114	89.1557	120.923	71.5436	80.3139	99.351	112.585	106.236	50.7551	42.6632	50.0428	51.5845	113.102	115.296	94.1548	105.715	82.2794	94.4111	120.758	135.708	63.7851	68.7191	84.9931	103.581	78.8967	69.1763	125.208	86.0103	69.3487	62.0485	44.4339	39.6394	NaN	15.2404	268.98	35.8211	182.348	110.26	140.796	117.005	150.113
2083	YBR102C	35.5501	32.2209	20.2904	25.9854	35.0449	28.0402	34.6429	23.5744	25.1725	32.1784	38.6977	23.6152	25.3471	31.6471	30.0618	41.3611	41.6734	42.1302	28.3516	33.0732	30.2872	32.9088	35.7589	28.9836	32.1842	34.7949	33.7303	44.181	40.2854	39.6359	50.5466	21.9177	35.2389	26.2872	20.2947	27.4365	21.3227	29.0111	26.3735	40.399	16.2094	8.88805	35.7081	44.2285	54.1008	59.4544	67.8923	61.8901
2085	YBR103W	166.784	156.665	163.142	184.75	231.569	213.332	259.803	381.457	416.894	268.438	402.146	507.876	468.252	508.061	253.616	253.832	174.64	199.993	181.696	156.289	179.766	178.427	161.111	145.239	170.345	205.576	227.409	141.428	148.033	132.143	144.28	240.633	278.641	263.602	256.922	187.107	178.641	166.739	155.542	238.575	235.939	221.641	205.354	167.421	134.343	154.782	110.778	168.308
2086	YBR104W	168.709	138.351	114.397	109.183	222.684	250.791	202.411	229.174	111.957	169.867	98.0975	88.4165	119.736	126.379	82.7734	218.143	226.834	276.61	223.5	251.705	266.606	237.171	244.738	200.253	265.641	232.301	222.466	174.592	173.563	193.546	249.702	166.636	159.189	129.993	190.869	124.752	147.284	138.684	136.681	130.943	105.359	134.035	123.921	154.858	187.58	149.268	177.748	144.039
2088	YBR106W	49.3288	27.2657	13.1674	54.6908	36.4658	33.9211	38.5549	97.7548	30.7692	50.085	43.6225	31.7644	52.6712	56.2575	46.9805	34.6919	61.7085	58.0321	64.7853	105.981	101.877	103.629	101.203	72.766	76.0783	69.2999	79.831	203.281	214.927	208.999	270.641	35.589	50.1788	41.5212	26.7085	40.7551	36.4388	56.9356	64.4166	35.0803	33.3463	36.3069	42.0469	450.872	393.707	395.085	433.652	466.435
2090	YBR108W	43.1464	50.0251	52.6155	54.1879	76.8139	65.778	65.3181	145.579	186.898	109.234	204.505	142.649	240.83	197.602	142.316	66.7854	61.9562	61.1295	69.7678	49.9459	39.537	47.6563	41.9695	53.8209	39.2578	57.811	57.2314	34.6888	52.3293	33.4404	38.7883	58.2133	79.147	94.3882	88.1557	72.7877	44.3537	43.9953	60.4551	111.315	84.8138	89.7421	72.9953	39.0255	38.2246	32.5898	30.74	40.2415
2091	YBR109C	1360.79	872.198	1232.28	726.383	925.921	904.419	816.614	988.335	1269.83	1238.88	1122.93	1181.16	1416.66	1906.81	819.737	1215.43	1261.39	1017.26	1436.86	844.951	835.891	720.782	966.918	867.902	889.269	923.477	785.277	1149.88	932.247	1031.3	1066.71	855.103	1047.25	821.121	1008.51	1048.54	796.334	882.877	901.55	854.648	592.81	662.008	1041.37	1284.75	939.944	961.44	876.841	1489.69
2093	YBR110W	32.9242	35.9883	37.6841	31.472	33.0445	35.4064	29.5048	21.6117	28.8083	39.7144	42.8975	56.587	48.4326	59.8341	45.3511	27.2763	34.5186	27.2621	25.1395	39.3557	31.3385	42.3497	36.3248	41.0835	34.1657	30.8094	38.251	33.9797	40.4133	36.5374	41.8613	23.4903	24.7774	37.8037	32.1759	42.724	39.3212	32.1779	28.6066	26.4775	29.6353	25.6343	27.8489	31.2441	41.6469	31.7892	33.0039	38.1164
2094	YBR111C	234.859	263.727	252.806	310.248	485.017	459.522	513.621	663.975	155.206	314.335	142.593	113.451	183.121	156.103	379.868	311.27	302.2	333.894	372.395	269.332	299.154	284.659	257.29	321.433	344.466	335.962	449.89	341.821	334.008	374.07	447.25	281.276	351.116	400.058	341.513	405.634	355.334	396.619	336.212	529.294	737.92	717.323	652.508	355.437	242.492	280.246	206.808	341.482
2096	YBR112C	189.767	215.985	195.832	204.765	186.386	188.341	217.632	187.639	200.526	262.5	221.958	273.629	234.52	241.663	256.877	195.523	172.867	220.855	214.32	266.493	281.272	271.414	248.19	261.33	258.394	275.945	301.085	238.896	252.469	246.504	255.188	205.971	290.578	248.545	224.447	239.423	214.446	217.548	202.62	205.26	269.7	222.668	210.51	325.026	335.019	273.336	298.819	331.209
2099	YBR115C	516.222	501.371	484.965	558.299	599.503	618.319	645.655	866.177	554.168	567.744	578.373	526.627	482.563	511.554	593.039	487.599	507.52	520.225	468.687	524.096	516.134	543.996	506.425	492.073	490.241	529.973	498.045	700.439	707.557	778.396	779.257	382.793	342.566	384.479	407.608	551.245	538.666	566.096	504.514	431.9	553.533	587.861	483.502	769.184	739.898	741.534	786.179	694.076
2101	YBR117C	3235.14	3285.72	3338.78	3779.86	4224.3	4206.12	4187.54	4546.44	5143.35	2590.01	3545.49	3218.94	3159.04	6094.63	1084.06	5011.42	4938.99	4633.02	5147.08	674.464	714.869	790.238	573.603	1094.2	1160.46	872.429	990.492	187.238	178.558	146.282	303.951	5001.05	5095.35	4413.22	4553.72	5771.24	5955.15	5458.94	5393.04	5044.45	4586.51	4840.71	5188.79	761.441	537.245	422.455	357.887	784.136
2103	YBR120C	219.975	206.247	216.523	174.641	157.783	152.441	159.424	126.164	193.739	182.353	211.196	255.433	211.191	234.089	166.596	107.989	126.981	126.821	116.363	190.145	162.16	126.299	170.945	166.351	186.276	162.203	184.792	104.843	122.451	90.6689	84.3885	169.149	187.604	248.958	166.698	111.586	137.329	129.096	133.647	160.371	150.375	128.524	184.736	167.131	71.0153	77.2983	105.13	149.49
2104	YBR121C_NumOfGenes_2	662.335	697.477	730.072	675.321	358.124	397.461	420.91	326.905	326.163	449.154	436.029	414.539	561.749	408.447	534.506	312.331	422.372	449.809	392.927	907.438	851.258	864.631	746.059	627.009	791.458	665.719	730.434	1553.04	1736.92	2125.52	2320.63	309.488	297.662	271.039	298.86	498.278	497.975	543.998	482.587	282.438	288.029	377.522	322.582	3384.4	2448.59	2904.54	2568.59	3119.23
2105	YBR122C	120.935	65.2152	64.7265	29.9422	50.9954	67.6625	78.9759	50.2897	28.6473	48.3164	33.1474	38.1766	32.7369	35.0957	49.1004	55.8938	48.2971	60.1695	77.7672	108.635	123.314	122.433	119.762	80.7504	121.85	123.075	97.3787	124.319	124.663	133.549	118.667	41.3835	44.6478	38.5826	40.6944	103.978	68.8238	83.0467	87.4274	39.2785	47.6813	89.7588	52.6442	95.2149	87.7114	111.116	116.713	88.623
2106	YBR123C	28.6314	20.6721	30.6617	38.1087	43.2751	25.6374	29.5866	19.4503	61.834	37.1586	41.4313	56.2309	47.1975	56.3713	42.4673	32.8396	22.013	22.297	30.9725	37.8678	35.1756	32.3876	30.1997	14.3681	18.2951	31.6024	29.0464	26.5329	27.7671	28.1647	32.7575	22.4457	20.4079	27.8071	27.7717	16.7204	13.2915	24.7531	24.5703	18.9529	25.3916	36.0861	24.0421	30.5165	32.332	44.5089	29.9671	37.1284
2108	YBR125C	146.289	143.068	143.655	143.965	177.529	159.848	185.614	150.082	102.217	119.134	136.92	161.057	111.608	131.033	101.498	173.881	179.143	176.331	165.74	111.567	143.35	153.089	130.13	139.018	144.624	176.085	149.47	140.896	159.857	132.681	123.733	136.03	98.4379	119.67	141.54	128.252	138.104	149.368	134.671	112.983	104.164	134.299	126.419	98.2624	138.604	122.119	129.449	118.253
2109	YBR126C	3865.82	2953.51	3801.87	3550.63	1810.3	1862.33	2022.53	1608.69	1930.75	3350.79	2265.25	2681.78	2445.56	2208.31	3135.23	1504.05	1972.79	2465.58	1763.55	1887.8	1845.72	2176.57	1848.69	1706.29	2301.62	2250.26	2300.97	2943.51	3407.97	3362.52	2658.26	2280.3	2528.77	2283.6	2144.92	3218.19	4058.01	4448.44	3338.09	3002.98	2188.55	2919.71	3556.83	1822.48	2894.43	1865.2	1809.64	2212.17
2111	YBR127C	2703.98	2581.09	2850.84	2868.55	2513.95	2184.35	2158.04	2502.04	2833.54	2479.66	3231.69	2973.45	3506.49	2466.26	4080.41	2325.51	2538.26	2558.35	2993.03	3531.39	3557.92	3876.47	3288.67	2972.61	3043.72	2948.66	3026.82	8110.81	8860.52	11278	10960.7	2549.81	2461.22	1696	1648.47	2826.28	3182.75	3539.89	3183.81	3307.25	3076.31	3140.49	2692.6	12116.4	11767.4	11062.3	11482	12800.2
2113	YBR129C	1018.42	145.497	63.8957	1024.83	1306.92	1188.65	778.675	2045.49	2551.82	2028.9	4672	2176.29	2104.39	2453.28	2813.68	1389.16	1403.25	1138.4	1174.89	830.882	1029.55	954.244	924.671	771.356	1142.17	1017.14	1047.85	1043.1	752.046	916.07	932.007	1648.9	1374.87	1558.25	1796.58	1322.29	879.962	1069.17	1048.48	1552.92	1563.32	1288.6	1179.76	800.448	826.442	1287.7	971.943	685.237
2114	YBR130C	52.7422	64.3294	41.7876	68.2038	43.9829	52.8246	40.4324	NaN	NaN	NaN	NaN	NaN	88.7695	NaN	NaN	46.0503	39.3019	45.1476	52.1964	45.7748	46.3788	42.2474	24.1129	63.6872	63.2907	51.4711	81.0018	80.3732	89.8516	85.7577	96.3266	54.401	40.8287	62.7276	54.4288	77.3945	75.2386	54.9101	69.4395	44.2236	58.3278	43.3445	67.1758	104.025	42.1314	74.4342	78.0907	68.4227
2117	YBR133C	41.7636	35.8346	22.7712	27.3625	29.0435	18.0077	23.0806	25.662	27.0114	31.4242	35.5171	31.2407	26.3115	NaN	24.7929	26.0634	31.0724	21.5336	26.9828	36.479	29.1501	27.0497	31.8729	34.2517	22.6647	28.966	25.8923	28.5075	44.2562	30.3483	37.0205	29.2862	34.4151	28.9822	27.2608	28.4567	9.01238	10.5347	20.0533	NaN	NaN	24.4524	21.4075	24.6249	23.9536	29.4746	36.7303	41.5776
2119	YBR135W	35.9421	31.3169	28.0298	32.8313	30.8291	15.3391	26.5523	NaN	27.8089	27.1998	15.8829	20.2976	21.7219	NaN	27.3586	24.3212	33.1558	41.9204	34.0749	58.9906	54.3904	39.6685	47.3633	55.4164	46.0786	40.1347	37.4381	97.1717	62.7807	98.7161	70.3435	35.7358	20.3876	24.8464	38.3487	46.2489	41.4571	47.2091	45.9718	25.5347	30.0043	32.0632	26.86	91.9614	95.317	72.5609	90.3386	57.3259
2121	YBR137W	42.4579	54.8973	55.493	37.3627	47.9651	54.3761	49.1838	43.7527	60.7225	64.6568	78.572	48.4264	37.8479	33.5084	48.3754	54.0573	57.0117	66.1717	62.3958	41.3288	49.5464	46.2854	43.8807	70.9839	67.7752	73.9262	86.5777	30.1167	25.639	28.763	29.9343	NaN	8.07079	NaN	NaN	NaN	NaN	NaN	NaN	25.5228	42.0889	49.1635	27.8671	57.5358	61.8888	41.7885	51.7264	61.2381
2123	YBR139W	569.917	636.042	603.957	660.501	838.028	758.701	864.318	1803.06	3319	1974.45	3284.26	3335.51	3554.54	4064.15	2092.9	497.985	486.604	461.77	394.981	516.941	545.218	567.961	623.469	677.425	586.628	613.235	659.434	341.823	330.328	396.346	333.722	795.432	860.958	966.722	999.831	514.961	573.896	472.716	602.62	492.74	483.085	549.002	552.331	304.094	332.849	288.448	287.028	319.485
2124	YBR140C	22.6549	27.0166	32.7325	36.4468	25.3533	34.0544	32.2332	41.9609	60.3321	51.4414	34.7988	52.6942	42.2811	30.273	63.6891	24.5471	39.1925	28.3498	32.1207	32.2904	25.4275	22.7361	23.302	21.9652	24.5589	27.1826	27.2673	27.0122	29.9931	32.9089	29.6565	54.8629	34.7009	35.9255	33.9897	36.7278	26.3094	28.3441	23.5913	39.6146	50.1669	43.8646	40.2679	40.3305	29.5017	27.3809	33.2446	25.6764
2126	YBR142W	94.8755	92.4966	99.2142	93.8632	121.728	121.519	117.415	118.973	125.758	110.025	121.671	134.572	139.121	138.435	100.889	88.9686	93.8964	95.8093	110.659	111.375	113.599	102.188	123.509	102.519	91.8042	109.866	90.3699	116.311	128.667	84.951	97.3039	116.759	118.886	117.504	107.322	50.3724	53.6717	58.2896	61.697	82.6133	79.1347	75.8607	83.9291	50.4995	97.4097	84.2712	88.2884	61.2433
2127	YBR143C	837.561	771.544	755.762	798.924	629.654	556.28	668.356	450.337	299.271	442.989	399.977	350.805	377.08	271.756	454.111	548.905	662.491	697.583	588.896	746.237	832.155	775.354	605.355	646.926	711.619	822.341	770.036	1193.15	1300.92	1415.96	1087.61	517.978	463.621	415.776	441.547	544.542	598.395	621.359	557.384	436.393	418.948	570.313	535.421	927.961	1182.62	1019.11	1064.94	879.947
2129	YBR145W	156.346	102.465	124.911	107.284	181.766	158.301	150.256	200.047	218.37	130.94	163.063	206.659	206.676	171.708	161.061	122.763	137.1	95.6534	145.524	87.7337	84.0445	80.6033	130.424	151.769	157.208	144.409	110.792	231.249	211.687	244.436	173.107	298.406	287.084	305.818	284.725	515.155	588.836	624.187	563.748	423.391	309.755	303.958	325.616	196.045	208.242	198.25	195.813	265.192
2130	YBR146W	259.018	245.292	260.437	259.058	225.849	217.224	219.854	173.273	82.0129	65.4012	73.7222	66.7356	51.3744	82.4415	57.7788	156.288	193.246	159.493	186.777	226.058	231.162	208.217	221.309	177.824	185.633	152.481	146.589	186.416	203.481	167.104	170.179	189.335	183.619	173.646	190.768	186.05	188.412	197.892	199.415	174.517	161.593	175.238	182.587	149.365	174.145	149.528	175.386	146.728
2131	YBR147W	17.9631	7.66662	13.6547	18.4744	11.6506	11.0704	19.3932	23.5705	67.9959	47.4864	29.2555	79.5487	32.4193	36.3928	36.2258	14.8665	36.4732	23.2578	24.9971	24.74	36.1207	25.8574	26.3683	11.1731	30.5016	24.5584	33.7576	NaN	NaN	NaN	NaN	NaN	NaN	8.21175	NaN	7.00583	4.07727	7.64231	4.52609	5.6487	NaN	NaN	3.87239	2.38183	12.9352	4.03309	2.5534	3.8799
2133	YBR149W	899.226	848.867	853.135	1030.05	503.662	536.499	567.897	530.758	344.121	456.167	402.466	328.768	347.682	297.443	428.58	462.23	642.813	647.021	602.735	439.703	490.069	452.287	529.241	482.952	504.966	472.557	572.931	671.401	713.936	836.637	1086.25	667.523	573.714	610.046	524.049	1088.51	1365.16	1622.78	1580.65	458.122	576.476	633.502	482.824	1324.29	1114.11	1148.21	1102.91	1512.01
2134	YBR150C	1983.28	84.0028	1964.84	1289.71	1393	1363.72	862.413	2670.3	4855.82	4777.71	4357.82	6457.95	7745.05	7465.53	3806.62	2056.81	1995.31	2003.12	2012.83	1127	1239.18	1086.49	1721.6	1904.14	1326.47	1406.89	1382.9	1967.8	1860.72	1544.01	1554.06	2086.08	1855.99	2292.08	1865.21	1687.65	2020.41	1353.55	1329.68	2007.08	1906.55	1780.28	1504.81	3478.59	2539.66	2163.01	2293.63	5068.38
2135	YBR151W	112.701	109.177	104.253	103.319	68.4959	64.3035	77.0941	90.4114	156.974	148.534	142.584	159.839	154.499	160.24	132.975	114.206	116.576	97.6269	112.354	61.7222	62.5326	62.0962	57.1585	64.4284	53.89	60.6221	59.1726	59.7063	63.5293	67.6849	54.9205	135.82	98.18	123.762	120.17	110.477	131.01	127.655	116.237	141.327	141.697	130.936	155.175	108.607	109.402	100.985	89.8008	112.79
2139	YBR155W	42.3289	23.9622	59.4669	39.2546	44.3335	47.273	48.1732	77.6135	54.3589	44.5145	55.1861	73.6903	95.5106	69.6151	74.8994	50.3605	57.4334	36.6876	40.843	39.7531	47.8197	45.3667	48.0231	45.7283	50.2848	44.4879	40.6623	56.8957	45.4372	58.7697	57.2634	69.4137	56.9405	54.9464	66.1185	34.821	33.142	41.5056	36.7417	45.9618	31.2659	48.5727	35.3186	82.4849	54.2696	75.9541	69.8462	71.8523
2143	YBR159W	161.33	135.165	131.447	160.482	106.003	109.877	104.602	67.2011	123.34	143.076	108.815	110.525	90.3316	109.947	104.043	104.15	106.894	117.074	99.0512	134.941	155.512	156.132	157.376	146.905	146.667	143.71	134.621	213.003	212.871	202.077	169.366	111.719	119.892	145.723	120.545	142.022	143.739	165.696	158.924	119.569	84.3942	154.426	121.515	84.8413	100.626	98.286	126.997	91.8577
2144	YBR160W	323.889	296.96	360.567	292.16	236.596	242.843	229.811	165.655	184.415	279.199	242.495	237.619	197.473	167.637	277.823	201.68	236.124	248.946	229.726	341.716	375.058	344.909	339.371	315.546	324.639	336.597	311.606	399.794	425.915	378.707	348.157	207.69	182.835	209.492	200.981	258.647	255.414	295.686	280.327	190.57	229.085	285.448	233.656	270.092	339.634	251.331	278.717	269.441
2146	YBR162C	198.454	180.699	180.999	187.149	97.6131	116.52	151.555	169.371	227.253	219.864	221.577	352.91	307.169	234.917	201	106.066	102.419	112.489	92.4675	107.297	115.151	124.954	101.844	87.1828	80.0518	131.695	186.734	196.742	193.473	195.935	245.205	283.023	238.889	274.973	262.758	168.61	147.616	131.974	146.904	232.739	167.072	150.011	229.171	140.281	84.117	109.422	92.6843	125.321
2147	YBR162W A	109.799	140.946	109.381	152.707	135.983	176.771	155.518	164.89	26.8472	38.3159	34.4384	37.1612	75.7249	62.0081	84.4671	86.6693	73.0047	61.3477	93.8869	172.453	212.621	188.592	129.213	245.991	261.52	213.948	130.99	233.164	111.602	230.993	167.628	59.782	81.0498	43.7309	58.3956	59.5351	65.1263	47.4992	85.3067	104.085	57.0393	68.2305	85.9782	184.565	125.477	161.212	142.465	87.3971
2149	YBR164C	497.386	429.205	408.16	405.787	539.184	541.246	552.508	695.2	252.461	497.855	333.303	294.204	426.702	273.931	362.57	481.968	427.094	438.081	530.504	397.285	450.627	450.152	329.808	455.187	405.341	425.518	403.328	596.532	657.894	590.163	614.317	456.993	340.267	331.584	255.032	393.28	450.267	389.1	381.317	455.527	277.856	328.426	592.188	460.032	470.199	468.706	498.464	591.454
2151	YBR166C	173.31	179.755	167.682	158.669	101.685	139.694	124.72	182.78	148.141	174.008	161.734	182.523	165.213	144.82	180.576	136.961	124.905	139.021	136.841	149.58	149.588	161.54	139.968	183.914	151.46	157.41	137.328	186.467	163.034	206.393	171.195	166.693	147.634	146.538	185.562	153.907	190.249	187.523	184.948	126.481	121.914	122.652	137.814	167.437	175.425	163.726	197.908	126.926
2152	YBR167C	32.6439	31.5743	18.8267	30.7079	28.9123	32.888	25.5068	48.8797	NaN	30.5636	74.1006	NaN	NaN	23.5777	NaN	16.9513	23.2874	32.2015	25.5884	39.7356	28.8552	35.2484	42.04	39.6013	40.7569	32.5715	33.2893	51.0593	46.6161	50.9925	47.1925	61.3705	54.02	28.9313	22.2453	32.7956	27.827	16.8633	28.0527	35.3829	NaN	NaN	23.5265	43.0246	25.1098	43.9358	39.4823	44.7565
2154	YBR169C	1154.35	1041.44	1108.05	974.299	791.849	741.312	787.501	685.523	3650.31	3721.73	3781.21	3649.78	4034.91	3741.13	3922.19	766.527	869.422	834.99	869.279	1393.77	1353.84	1494.41	1284.26	1373.13	1378.81	1499.97	1409.91	1141.1	1239.12	1343.4	1443.86	1446.44	1496.39	1340	1453.53	1371.02	1336.98	1546.66	1422	2266.98	2192.09	2577.63	2360.71	1381.38	1167.52	1201.22	1175.77	1233.18
2155	YBR170C	118.12	130.657	125.113	119.897	129.986	135.5	119.873	155.317	143.897	125.898	210.094	205.443	198.703	260.331	167.64	119.369	109.1	116.796	111.414	144.123	122.078	139.413	108.084	143.006	143.282	134.527	134.344	128.63	132.246	130.13	156.076	163.66	134.981	106.171	108.799	104.826	102.491	121.994	106.059	210.893	187.718	187.228	128.546	143.33	137.951	136.336	154.781	181.269
2156	YBR171W	171.202	117.533	158.115	249.566	80.2193	83.7906	93.9788	65.2437	86.6078	161.492	103.86	81.2899	74.0789	42.3671	187.862	73.1302	82.8064	111.845	77.2001	206.608	193.607	212.857	245.351	178.805	174.515	182.444	261.88	221.326	215.288	234.969	244.023	59.3646	56.8622	96.6479	56.6271	109.3	112.429	110.59	87.9742	53.0474	83.7518	101.928	64.4711	345.425	241.015	324.676	302.093	338.084
2157	YBR172C	31.707	18.5993	14.5289	21.8835	18.9132	111.956	108.989	NaN	32.4111	42.6062	66.2691	NaN	95.5658	NaN	60.1903	55.3561	55.872	37.074	46.7278	55.8333	55.1742	60.0504	49.7469	53.7641	46.545	38.9372	50.9499	70.3865	74.0888	75.0612	70.0853	61.735	34.3703	48.5997	51.5994	63.0344	38.1484	NaN	43.993	52.4632	77.6755	54.5923	47.3602	28.6821	60.416	62.8724	71.2373	48.3734
2159	YBR175W_NumOfGenes_2	74.2302	79.8986	58.9808	68.1739	70.5504	93.4166	99.4506	80.322	96.0221	122.272	107.362	126.43	117.04	85.7087	118.142	61.1396	69.3751	58.8913	60.1072	104.302	98.5777	80.4249	76.6493	79.1811	84.3741	90.3838	85.1835	106.614	108.428	90.1879	99.626	87.3174	56.1562	69.19	81.7624	54.4897	74.6512	50.9847	44.585	80.0209	78.5517	70.275	53.8134	39.4502	60.5339	59.9893	67.3792	62.768
2160	YBR176W	67.4528	57.037	47.4556	76.0142	106.178	105.775	120.611	86.3817	68.9621	67.3978	64.1349	52.206	59.8829	96.5214	57.6918	57.4669	85.0905	68.1957	81.4429	86.7999	71.3541	81.2178	76.5935	65.5389	93.2335	91.3491	76.3144	90.035	97.645	99.1702	80.1422	71.5724	62.4792	73.4152	68.801	48.0934	58.9366	50.2794	58.545	65.1935	70.0472	55.9959	66.4383	57.5646	75.8111	59.6132	77.5128	53.4335
2161	YBR177C	996.656	997.331	947.848	948.025	552.694	604.395	660.362	408.373	315.896	398.034	411.326	263.416	280.343	269.128	386.886	415.306	464.39	525.892	419.079	744.041	762.365	784.699	775.03	665.265	642.534	618.541	696.986	864.068	943.082	1085.61	1111.47	434.423	463.95	581.939	447.246	615.213	682.781	660.024	633.773	379.624	495.166	420.234	527.02	1911.59	2155.24	2153.75	1946.96	2029.84
2163	YBR179C	45.6541	51.5278	55.5596	52.075	60.412	46.0301	42.2389	99.955	71.5671	41.8231	49.1823	53.8679	60.434	56.3152	49.0463	57.8202	57.1635	51.9087	46.5069	40.8551	36.4589	41.0279	42.4087	35.3365	53.3664	40.1271	41.7851	63.5731	47.4498	63.7486	65.3334	53.9179	44.8015	60.6289	65.9811	47.3217	46.9468	39.3531	47.6251	53.6363	60.4032	64.7654	52.1614	66.9536	58.9874	45.7596	43.7872	77.194
2168	YBR183W	83.708	87.1708	85.6142	73.7194	151.058	127.369	136.438	262.608	176.426	136.875	162.162	211.04	238.24	253.039	153.688	99.6731	84.1669	71.1441	71.7659	38.2305	31.6208	36.2443	55.6745	57.9198	55.2835	67.5795	51.8616	58.9929	59.7652	57.3015	68.0568	151.199	129.835	145.583	174.884	96.0125	88.1624	86.9995	79.6362	122.408	150.932	134.557	126.895	40.1252	113.681	87.9913	75.386	48.2464
217	augustus_masked 339 ALB_3	74.1353	82.6728	70.5698	76.8575	84.1414	80.0566	88.8764	101.702	64.5408	72.745	76.573	84.4798	71.1974	73.4473	98.786	68.0462	69.1037	73.2012	66.543	82.7126	71.8382	82.9498	78.0584	83.3181	88.6091	112.937	100.726	60.4299	66.6747	76.9187	70.7791	52.629	52.3755	46.7148	56.6515	129.979	117.945	119.536	165.03	79.4808	64.6976	76.5866	59.8723	37.4797	51.6791	80.8958	64.7794	59.8351
2170	YBR185C	124.012	40.8123	114.847	113.071	101.196	125.238	120.484	123.292	135.529	77.5643	95.8067	164.313	77.6034	88.924	68.8557	87.111	61.8409	103.09	72.2761	105.071	83.5305	88.6483	95.2512	112.342	69.0984	101.022	91.6843	85.0012	89.5359	61.3588	70.5633	50.825	91.361	74.8825	89.5905	51.8607	67.3016	65.4488	69.0924	50.9535	75.4895	48.1107	81.4153	68.2379	79.3997	71.5537	78.6226	99.8742
2172	YBR187W	29.8966	12.7525	29.7013	5.87398	24.8141	26.5788	14.891	5.03554	NaN	NaN	5.48328	43.6679	18.0289	41.7134	20.4965	41.3299	18.441	15.9072	29.9398	20.4325	16.3507	16.9353	20.6241	27.856	24.6602	20.4251	21.2958	41.567	42.1681	53.6927	55.5229	NaN	26.7944	15.3626	NaN	NaN	NaN	NaN	NaN	NaN	NaN	30.788	29.3361	56.5436	59.5302	93.0687	55.6113	85.1237
2173	YBR188C	32.9524	10.7414	20.803	35.0429	28.8974	67.6405	55.3569	100.641	104.759	72.0058	111.197	116.875	124.523	132.679	126.093	37.0848	37.9617	43.8571	34.8731	34.5049	36.7492	38.2705	31.6409	34.9383	35.3412	42.5406	49.2916	25.7212	30.1452	21.1712	28.4491	NaN	NaN	40.7735	NaN	NaN	NaN	NaN	59.1664	NaN	NaN	NaN	40.8494	61.6605	21.6094	37.8761	27.0623	25.4534
2177	YBR192W	78.2001	62.0271	70.4553	62.5548	76.7913	75.5408	75.5639	26.8171	32.3924	49.3179	26.9649	32.4447	34.0786	29.2624	16.7363	59.1121	61.2324	70.3269	56.1751	65.2938	66.0009	66.8546	63.226	57.3544	72.5256	67.8787	69.6743	78.3399	78.6882	73.4176	70.7736	61.4464	48.3851	70.3577	49.7704	52.1476	59.9402	67.2794	56.2774	44.5145	65.0218	85.6743	77.4608	78.3282	74.0001	81.8338	96.9793	101.41
2178	YBR193C	7.70042	14.1744	5.88379	7.57309	NaN	NaN	NaN	NaN	NaN	NaN	NaN	NaN	NaN	NaN	NaN	NaN	3.21112	6.80607	17.8816	8.85271	14.4231	7.24397	9.33211	9.59886	8.03682	3.25252	2.79466	7.25652	16.9823	6.25488	12.8812	NaN	1.75778	NaN	NaN	13.1859	18.0426	11.3482	10.8627	16.6755	8.5876	NaN	6.27423	51.9304	15.741	29.7283	48.1151	27.6166
2179	YBR194W	13.2721	18.4441	NaN	NaN	NaN	28.0678	30.1288	NaN	12.4091	NaN	28.815	NaN	18.9474	NaN	NaN	19.0245	23.1047	NaN	NaN	22.0137	NaN	18.8816	22.4397	NaN	NaN	21.0698	21.3812	6.76783	11.8358	19.0036	NaN	NaN	NaN	NaN	55.947	NaN	NaN	NaN	12.7871	74.4583	NaN	42.2349	37.6645	12.8556	21.353	23.464	30.6363	15.6464
218;2729	augustus_masked 339 ALB_3;YDR037W	1652.7	1674.05	1507.82	1998.66	1937.37	1912.29	1899.87	1970.72	716.733	625.852	750.421	785.475	891.649	666.848	693.9	1607.37	2011.55	2252.42	1866.37	1436.54	1513.15	1466.56	1432.2	1597.99	1794.17	1696.07	1632.37	2421.91	2506.04	3322.74	3260.51	718.372	742.528	727.223	585.955	1806.42	1922.61	1989.99	1872.62	710.586	708.489	724.228	664.54	3887.03	3828.44	3931.87	3493.27	3586.91
2180	YBR195C	21.6294	11.3902	NaN	16.7083	NaN	22.0026	27.5544	NaN	29.7448	35.2998	25.0171	NaN	NaN	NaN	25.5216	NaN	21.8083	NaN	21.3275	18.0773	24.4384	18.146	21.4314	13.0567	10.4956	NaN	25.7956	26.6451	22.1338	25.0637	20.4592	9.06824	32.5768	38.942	NaN	11.4606	NaN	NaN	24.9074	NaN	NaN	NaN	16.9189	19.7024	27.662	16.103	29.0534	NaN
2181	YBR196C	11951.9	12282.9	11770.9	12911	15245	15085.5	16398.5	34612.6	47664.3	29362	38878.7	45485.9	52044.9	62170.3	17543.5	17729.2	12093.9	13795.3	12609.1	9938.31	9809.32	10422.8	10135	10866.7	13625.4	13758.2	16387.9	10451	11275.3	12721.8	11606.9	20851.8	22394.9	17678.2	21814.3	15152.6	15723.3	16695.4	12434	16410.9	7642.71	11076	13903.2	23362.2	12981.5	13216.3	10827.2	18364.1
2185	YBR198C	81.152	73.077	61.8037	56.2773	68.5769	62.0589	65.201	76.1852	82.3382	86.0549	101.19	92.1037	74.5948	73.0589	93.4892	63.1949	65.5572	74.1576	60.5135	77.6326	83.2488	70.0349	66.1549	63.2458	55.232	67.5058	69.5771	113.613	108.305	141.08	140.797	72.7399	76.2685	85.8972	85.5492	81.7846	72.1074	78.4805	83.6011	62.9072	87.1388	72.1568	40.8486	75.3764	92.5774	96.1838	125.448	115.692
2186	YBR199W	197.716	202.577	209.761	220.83	188.887	162.995	177.357	370.126	459.744	332.128	367.815	414.323	536.617	605.868	284.758	158.696	128.711	144.942	140.976	252.53	233.925	240.17	227.256	195.289	159.126	196.559	181.913	146.765	149.029	158.008	150.005	187.582	209.121	212.804	203.304	262.032	262.985	245.142	265.851	270.143	247.871	271.105	217.782	176.961	182.496	174.423	169.937	194.179
2187	YBR200W	46.0333	17.5428	34.1329	19.7992	NaN	19.5644	41.9513	NaN	25.0096	18.5599	16.5651	NaN	NaN	NaN	NaN	10.9878	51.4832	33.0119	46.9559	40.7484	44.7041	35.7346	37.7501	54.2784	48.559	27.5082	41.2291	164.848	108.254	94.2599	171.528	49.3878	23.4976	NaN	NaN	54.5574	56.8495	64.1889	65.1585	73.6322	75.3613	120.312	104.299	70.0567	93.1231	83.0165	88.5577	65.9601
2190	YBR201W	34.8518	34.8548	17.7449	21.5792	71.7363	58.8367	53.9032	39.3351	57.3505	36.9793	41.3309	63.4969	54.1108	60.5305	30.9697	36.1017	59.467	50.5418	33.6053	45.5039	47.0645	41.5605	53.0745	83.7871	43.1746	30.0003	32.918	33.4293	31.3614	31.9212	34.6432	32.4583	50.0074	67.7698	17.6052	29.1595	19.1334	29.5825	36.2626	36.3932	97.3245	69.0773	27.8147	24.7907	46.7325	22.9481	35.8159	19.0782
2191	YBR202W	28.5689	27.4634	30.3401	41.9771	32.1929	29.5729	38.1066	46.8029	30.0314	31.0036	26.0913	46.7339	26.0836	54.2912	28.9324	28.186	23.801	29.656	28.2954	32.2594	28.8709	38.335	35.2337	26.4259	36.1476	42.6074	30.1704	33.707	44.159	37.4152	27.7827	30.7313	28.8982	36.5226	26.8647	18.4171	22.7813	32.4115	22.979	30.5017	35.6011	37.4712	35.854	23.3472	31.394	38.1834	36.2806	23.8632
2193	YBR204C	46.6274	57.9153	39.0277	42.7394	49.4182	29.197	41.9721	43.713	39.281	39.2804	35.5297	44.4664	49.4994	39.5478	41.2274	38.4621	42.1985	35.0824	44.0373	44.6271	32.8975	41.3633	31.1544	34.1701	30.3566	36.5581	37.9866	55.0971	54.8387	57.0947	55.3831	20.7684	21.1844	25.4192	27.0119	39.4345	33.2492	37.3771	28.783	46.3679	17.2409	37.0134	44.1366	47.2976	73.4375	49.1552	53.2236	43.868
2194	YBR205W	203.418	227.348	248.944	221.258	133.08	162.178	148.937	177.472	375.494	290.753	412.638	425.314	456.178	447.521	194.055	192.253	215.809	202.273	185.489	132.614	138.151	135.23	115.379	124.438	116.173	97.9228	104.697	270.273	294.733	339.587	331.795	197.428	159.746	208.094	223.775	229.559	260.955	226.306	227.53	165.719	229.132	207.824	255.166	224.689	284.244	309.712	306.573	232.621
2196	YBR207W	73.3018	24.1061	39.7965	16.53	141.31	71.6397	75.3147	117.605	101.165	73.7842	84.8698	95.1492	71.7064	98.0283	112.257	100.563	96.3484	79.1919	90.2062	62.2084	47.1376	64.4335	46.6503	110.636	60.2094	70.96	60.4928	99.2383	80.1923	92.5181	79.1212	110.937	83.7801	68.0123	82.9691	81.2496	95.8098	100.77	90.5095	79.162	212.958	116.325	87.1924	NaN	79.018	53.0796	55.9488	41.1695
2197	YBR208C	49.0779	60.6341	45.0116	59.0386	115.911	95.4374	106.985	117.09	326.923	361.174	347.521	302.115	273.248	262.547	449.283	51.444	57.0733	53.5148	49.422	67.4921	72.5529	69.4484	54.8049	48.3408	56.3112	55.3992	58.2575	69.4187	67.9805	67.0672	72.523	105.75	89.2116	94.9683	92.4011	110.335	100.039	101.515	106.265	118.49	122.127	131.209	105.044	90.6922	77.7975	85.4651	93.4086	92.3629
2199	YBR210W	47.9209	4.01877	15.1355	21.8948	18.8634	11.3025	33.3743	58.067	98.8043	111.667	95.4501	159.304	83.2355	94.8351	112.015	NaN	NaN	NaN	NaN	32.7148	24.0778	27.3684	55.3561	70.7009	26.1987	40.7484	38.6156	52.0403	27.5366	32.1768	48.2031	57.9409	29.5491	66.3783	42.6369	25.4856	29.0559	32.7836	32.8718	36.4394	55.4408	60.8043	31.9525	26.3141	24.9965	36.4426	43.3815	26.094
2201	YBR212W	165.6	141.867	132.8	128.642	168.297	182.638	181.965	188.834	144.292	118.553	130.48	143.491	136.145	109.183	69.9422	170.98	142.852	183.279	225.495	132.694	154.769	143.78	137.279	176.795	211.666	183.276	185.439	148.049	146.512	167.455	159.802	168.369	171.215	119.237	134.144	129.06	118.635	157.74	136.823	169.887	173.47	189.254	173.321	120.226	129.002	135.217	118.066	146.422
2202	YBR213W	103.122	97.9638	68.2393	54.4507	48.8906	63.735	72.6717	36.2237	NaN	13.7912	19.3556	18.6602	27.0999	NaN	22.9838	48.0199	68.9101	54.2457	48.0562	75.9561	81.2601	74.4381	61.6499	84.4504	74.4842	104.507	77.8191	39.5063	48.9818	35.3277	41.0664	69.0837	91.7233	83.6623	60.6087	56.7293	62.757	57.9375	52.0684	62.531	63.3284	64.1393	50.6726	66.3313	51.1601	44.595	71.6847	77.8909
2203	YBR214W	67.9857	73.4488	70.5292	74.8787	58.7642	44.5998	50.2791	54.7528	136.307	176.893	148.97	123.609	137.695	158.859	240.78	103.988	104.47	116.455	102.745	64.2733	58.2339	67.7582	57.917	54.1141	59.4083	72.6758	66.2267	82.828	87.5645	100.86	94.5226	145.262	134.711	161.305	129.561	208.472	254.582	258.056	277.489	161.286	166.668	148.269	186.004	98.1754	153.357	132.449	114.041	116.287
2205	YBR216C	74.1081	72.7531	72.5245	75.6864	65.3875	69.2962	67.6608	70.2986	66.316	78.521	82.1642	80.9315	64.7096	70.5683	65.4945	82.8311	75.6963	68.7227	78.8836	61.85	72.0368	74.9078	68.4166	69.7461	64.3191	72.511	71.5271	74.5942	83.7196	68.1307	67.1694	83.0784	67.2168	61.0248	77.5851	64.4829	73.8648	76.7528	63.7898	90.3447	71.8431	77.6612	88.2002	84.9452	108.993	91.4009	103.881	102.182
2207	YBR218C	1632.61	1722	1473.1	1799.1	950.439	1097.78	1021.29	665.6	1253.65	1585.94	1301.76	1109.3	1244.01	1128.52	1599.28	1237.33	1436.85	1633.83	1461.51	1412.08	1422.44	1498.95	1351.38	1197.21	1407.66	1196.51	1374.59	2236.41	2253.17	2492.96	2773.01	1008.67	1065.03	982.788	925.706	1935.82	1919.85	2144.67	2000.65	1135.04	1451.68	1457.46	1516.43	1950.74	1868.45	1847.11	1871.46	2007.1
2209	YBR220C	50.0666	22.2356	37.5849	34.8585	30.8558	28.6881	12.2195	26.8595	39.2726	47.5309	38.8516	37.2234	30.6795	43.7337	28.1054	38.1883	28.2057	33.0277	46.9999	32.4502	27.0906	31.9624	34.6831	37.5206	34.3927	33.359	29.8406	32.9444	31.1391	29.2889	22.7505	NaN	7.90385	25.3452	20.7695	29.9278	31.5206	34.9331	40.1954	17.1287	NaN	28.5139	15.0524	31.8896	41.3669	35.9086	46.0477	32.2765
2210	YBR221C	1104.91	934.09	1099.06	837.51	1294.26	1188.39	1375.62	725.571	605.211	458.95	682.381	518.133	533.731	704.896	396	1025.21	1208.64	943.84	1385.42	734.616	885.653	904.615	769.957	915.592	1060.13	1161.32	717.902	620.381	858.901	661.979	778.1	865.029	911.232	642.39	1011.03	1653.71	1619.73	1792.25	1882.4	1198.91	1013.09	1015.93	1647.27	723.861	686.748	737.521	801.134	768.156
2212	YBR222C	1636.39	1343.85	1359.7	1516.17	1815.98	1996.43	1933.7	1450.52	541.922	703.47	475.49	413.649	344.044	396.289	652.096	916.869	846.309	969.178	832.177	602.627	633.786	705.385	1047.93	689.315	837.924	738.467	618.73	564.32	654.494	601.991	549.976	1268.7	1236.63	1049.47	976.485	2680.36	2765.99	3057.96	2618.11	1867.8	1527.4	1717.25	2121.73	403.02	697.613	525.88	500.663	451.617
2215	YBR225W	36.9442	54.8415	37.2009	34.1328	32.0003	34.6357	27.6586	37.7123	67.0709	67.2086	64.6022	72.5704	64.0269	65.1774	58.1237	29.2466	29.2796	36.5773	29.9381	32.6702	29.7455	26.2503	33.4265	33.7057	31.4057	39.3616	34.7046	29.0279	31.4054	36.9774	28.5207	35.3582	35.427	49.7199	37.4422	35.8178	25.2183	44.7893	30.536	37.447	34.7289	53.7026	36.2035	30.6907	20.7228	39.591	25.3064	32.4646
2217	YBR227C	14.7477	16.1861	10.9909	18.6471	16.4065	17.604	19.8893	29.0589	23.4716	27.0924	20.4735	28.4027	17.8584	20.8892	25.8898	15.5092	17.4523	14.7247	16.524	25.996	18.0671	19.0806	20.1215	12.4776	17.5752	17.3085	19.8295	27.1098	23.5169	27.9999	32.1993	20.2079	26.6865	32.1792	18.4155	12.1336	10.0562	15.0248	15.6944	16.2886	13.6775	17.4127	14.6796	26.695	24.258	32.3405	33.5259	34.0282
2219	YBR229C	20.5314	20.5829	19.2952	13.9098	19.6548	24.1551	26.4236	28.718	51.7514	47.7235	45.4563	70.4473	74.962	70.5267	47.5612	33.4888	32.053	27.219	27.7066	14.9271	12.2494	15.0809	12.9616	19.284	17.6451	20.1657	16.6044	23.3454	16.3228	20.9103	20.9243	24.0344	14.6359	27.0992	25.1338	26.0499	30.2402	37.7365	38.1244	17.9482	28.6342	36.1988	15.0512	37.0553	24.977	33.6911	31.0668	34.0031
2223	YBR233W_NumOfGenes_2	77.0183	51.7924	66.4592	50.9097	81.306	46.5262	56.3226	12.2556	52.8051	43.511	39.8266	62.9212	64.292	55.8463	71.4083	55.1592	57.3362	68.6599	70.4527	89.7064	89.777	96.0558	94.0742	70.5916	52.9296	74.9538	73.8364	74.6075	88.0452	67.6212	35.6267	36.6358	51.1491	62.4177	51.8334	71.8916	55.9067	48.913	78.0906	39.1333	55.7483	15.2395	77.2194	NaN	45.2387	27.1068	43.5293	NaN
2224	YBR233W A	9.1885	8.5192	4.03827	8.32354	12.0548	15.2016	17.5632	10.3554	30.2089	16.4051	27.5454	NaN	21.4353	NaN	23.8215	16.4267	11.8718	6.86648	9.55996	6.58803	12.379	10.8537	7.35521	8.51772	17.5167	12.1674	3.9557	10.8858	15.4036	12.8672	9.23914	10.9013	NaN	15.798	NaN	8.81785	3.74755	11.7184	11.5035	10.3045	11.4533	NaN	15.1215	12.2527	7.05546	6.95902	9.78044	8.95875
2225	YBR234C	1019.9	1328.51	1189.37	1297.35	1257.03	1250.05	1382.49	2249.11	3173.81	2586.55	2871.94	2924.29	3148.2	3886.13	2668.79	1678.3	1300.08	1268.03	1237.79	982.652	1058.18	1124.94	1037.29	1150.33	1078.42	1103.65	1133.31	904.823	801.247	918.591	826.952	1725.2	1787.35	1465.51	2077.62	1243.99	1365.61	1090.75	1442.67	1730.78	1677.18	1331.94	1757.02	651.75	745.635	604.789	832.922	621.675
2226	YBR235W	19.1355	32.9425	8.20022	5.94813	NaN	18.3955	7.09654	NaN	82.1146	39.4431	NaN	23.7749	NaN	NaN	NaN	15.6542	NaN	24.3888	27.2517	52.8885	13.4806	15.7351	16.0993	8.58694	42.2972	17.7309	37.6607	12.7355	39.3749	18.2288	32.3729	NaN	NaN	18.91	12.0257	16.8443	14.9105	18.6583	24.8155	NaN	NaN	NaN	27.2292	23.9047	31.3981	29.6554	41.8794	33.5663
2227	YBR236C	22.9257	10.141	45.9618	7.60793	5.58373	8.75794	28.2071	NaN	NaN	9.30954	NaN	NaN	NaN	2.88721	10.2524	5.07842	16.1091	42.7634	76.9922	14.4917	5.73658	6.16049	10.5359	6.54746	38.2033	24.164	35.7412	27.1435	19.0347	21.394	37.0092	NaN	35.624	NaN	NaN	33.6903	27.1884	26.9769	20.6171	NaN	NaN	NaN	NaN	42.8159	18.9922	31.1685	41.435	32.3839
2228	YBR237W	2.84763	11.2276	NaN	5.27659	12.0047	5.89771	16.2597	NaN	NaN	3.62655	NaN	9.26642	NaN	NaN	8.98314	NaN	4.00072	3.87507	NaN	NaN	3.10125	7.35167	13.4336	NaN	2.9423	NaN	NaN	2.35655	5.85761	NaN	NaN	NaN	NaN	NaN	NaN	4.04961	NaN	NaN	4.50383	NaN	8.04911	7.19764	4.10202	5.33586	NaN	7.26425	NaN	NaN
2229	YBR238C	43.9952	28.665	3.10667	36.8419	64.9768	3.49578	52.7424	NaN	20.9196	29.4138	2.74311	NaN	NaN	36.2454	NaN	3.08446	45.869	NaN	72.3688	23.3031	63.2616	16.6234	9.74035	6.7817	7.69259	NaN	24.6084	33.0029	54.1556	28.2833	40.5367	28.3371	NaN	NaN	27.8544	45.743	NaN	NaN	37.3396	26.5591	37.8003	NaN	15.9048	25.424	23.2593	25.0502	24.5191	NaN
2232	YBR241C	161.288	161.368	178.232	166.429	141.981	141.601	129.892	136.326	246.108	256.98	229.938	250.441	254.867	211.751	279.219	128.151	124.169	139.012	127.937	54.0226	58.2441	47.4936	64.4102	87.9213	87.1607	83.1506	89.7898	34.9234	38.319	51.0409	44.7072	91.3263	77.1898	88.5043	105.37	192.903	232.959	223.993	213.526	109.801	139.752	110.356	160.774	31.3057	41.3133	26.9512	32.3716	36.0841
2233	YBR242W	84.8509	38.6049	13.7134	21.3729	241.017	299.792	10.8762	146.842	NaN	NaN	NaN	NaN	NaN	180.684	NaN	39.6064	25.3245	28.6289	28.4941	13.7933	31.3204	29.369	103.346	104.076	108.805	135.264	84.1253	148.183	116.107	159.385	149.537	55.9456	26.4031	134.249	NaN	27.7476	89.3854	61.2748	44.7778	NaN	24.6507	36.837	27.4123	178.629	297.872	176.706	200.602	231.923
2234	YBR243C	68.645	9.58304	38.5578	23.1281	65.6814	59.3655	41.0932	18.3414	NaN	69.5403	53.4541	39.9072	46.7402	38.5288	89.7258	67.5622	58.3442	53.151	34.4515	90.956	78.7094	82.633	77.1121	68.4934	82.8031	98.2367	74.5261	72.2509	85.4705	92.7506	82.6509	54.9608	41.1815	67.4388	40.5103	50.0547	74.4274	52.6729	43.207	55.5754	50.9356	63.8339	56.3917	48.5952	71.9808	56.1772	61.6158	35.6409
2235	YBR244W	172.536	208.143	151.152	207.443	242.469	208.57	240.27	205.17	156.106	162.033	188.966	222.685	215.715	122.37	208.459	138.345	155.596	164.323	147.409	156.53	135.024	178.088	94.8009	143.372	163.521	183.479	158.082	268.746	296.344	307.445	227.635	187.869	201.405	139.056	95.4903	78.4797	74.1986	102.8	84.7866	218.641	192.346	148.134	131.189	155.078	70.2555	98.6341	95.6746	101.087
2236	YBR245C	191.709	191.884	208.555	167.089	166.254	168.56	168.838	132.581	196.521	179.406	195.06	234.072	219.234	248.305	177.649	142.747	155.418	158.558	146.817	235.056	232.365	212.797	233.362	209.454	196.861	193.38	193.421	217.155	221.721	181.189	196.086	148.731	168.978	187.349	186.101	127.408	139.534	129.565	132.967	140.747	142.126	148.4	135.457	223.51	249.089	251.197	273.74	226.359
2237	YBR246W	26.0749	29.9618	32.8639	27.1891	54.6175	41.6393	49.4263	83.4633	105.267	86.5954	84.8033	110.584	99.97	89.5483	62.5216	33.052	44.3787	40.7499	51.2956	32.6718	40.0932	45.7388	36.1392	44.5277	43.8811	51.0819	43.308	33.0074	45.6344	43.8299	41.7926	45.04	49.7395	45.7165	50.2795	48.2205	36.7818	42.2097	32.348	54.2299	35.1289	30.6127	36.431	18.7504	29.0676	30.181	31.6561	18.1754
2238	YBR247C	166.719	158.679	170.661	147.821	161.637	178.02	153.603	111.24	69.8511	94.4841	84.5902	80.4157	105.538	85.137	83.3816	134.566	160.545	157.207	142.164	177.949	196.332	181.522	207.874	173.446	139.733	161.107	118.866	216.835	202.214	178.867	153.598	127.254	130.11	129.88	131.95	75.7861	67.2241	78.0799	77.578	89.4287	107.067	90.2458	105.759	113.055	167.546	157.665	142.362	110.847
2239	YBR248C	302.404	303.911	299.363	362.886	391.689	452.99	491.813	383.467	263.303	151.425	253.251	216.632	221.753	250.073	167.592	358.935	424.242	401.301	415.274	269.65	290.249	304.057	287.089	255.477	315.482	319.508	368.583	272.612	310.916	355.949	438.643	196.33	241.32	196.385	227.462	294.015	297.603	322.952	332.631	200.229	228.554	257.3	260.483	601.559	495.789	624.453	555.782	614.388
2240	YBR249C	1225.4	1532.57	1228.22	1529.15	1235.1	1413.42	1299.06	1632.45	1149.82	1184.5	1084.52	1183.71	1115.94	1098.32	1125.15	1406.39	1623.47	1344.01	1364.07	1244.26	1136.2	1156.64	1460.07	1449.87	1671.84	1319.53	1200.67	1520.86	1262.36	1470.64	1523.93	1439.75	1724.74	1361.5	1499	1085.21	1264.86	1342.32	1864.63	1175.41	1118.7	1548.19	1253.62	2069.07	1526.15	2096.75	1916.75	1546.54
2242	YBR251W	359.681	323.789	386.521	298.589	277.401	262.386	308.223	387.164	202.34	158.86	231.014	215.949	306.018	233.717	178.072	236.189	247.815	266.205	265.532	247.614	256.775	289.821	264.528	289.301	272.065	271.574	204.687	270.257	266.623	218.85	196.789	294.537	300.851	230.158	284.63	312.58	336.03	301.757	326.909	299.795	393.869	397.611	326.576	150.116	190.24	177.462	192.715	153.799
2243	YBR252W	659.554	720.066	686.765	648.04	965.876	933.673	1079.48	1097.45	910.671	535.406	804.564	795.197	807.262	775.009	506.362	830.628	704.762	682.752	718.758	671.297	733.558	695.184	718.582	613.817	740.596	820.044	927.646	643.908	658.106	702.083	751.398	689.533	717.494	656.095	671.351	479.697	459.665	413.707	446.029	382.161	468.984	480.259	493.771	963.547	597.252	690.594	642.407	926.172
2244	YBR253W	3.8277	2.50506	2.02143	2.12883	6.46808	6.70658	NaN	10.4204	NaN	11.5599	NaN	NaN	NaN	15.3875	NaN	4.68769	NaN	NaN	6.56868	8.41794	NaN	7.99848	5.8206	4.21292	11.1774	4.13599	5.8198	3.62267	3.79372	4.29947	1.97278	7.66198	11.412	16.1024	NaN	NaN	NaN	2.26182	4.87602	NaN	NaN	NaN	4.17744	11.973	3.50731	16.7312	12.8014	7.02812
2246	YBR255C A	12.3698	11.9398	14.6174	6.04426	6.95651	6.75348	4.88808	NaN	5.95061	14.6731	3.35996	6.17294	5.39025	6.01479	15.8828	4.00153	NaN	2.53571	3.79243	2.00463	NaN	4.47046	3.71138	NaN	6.74484	11.8313	13.1804	4.88326	8.15095	NaN	NaN	5.48499	NaN	8.27511	NaN	5.39965	8.7753	6.02491	5.77808	8.4577	5.76309	11.9692	9.39353	NaN	7.36002	NaN	8.82309	NaN
2247	YBR255W	295.862	206.612	388.994	363.932	464.434	588.178	326.667	1045.09	934.139	823.332	790.015	958.799	455.982	711.747	828.877	531.901	412.351	474.234	388.725	269.912	221.537	299.649	297.561	318.526	260.175	355.28	457.618	205.087	238.928	238.039	272.226	574.917	720.003	530.084	686.767	489.382	294.155	429.3	382.14	646.182	550.923	294.261	300.312	242.871	176.847	216.065	293.635	214.437
2248	YBR256C	662.008	514.869	667.939	713.848	650.837	591.794	873.189	1178.95	836.653	698.717	721.521	985.954	1048.21	736.72	714.065	473.152	527.444	446.498	478.165	419.089	464.057	575.076	382.13	385.974	490.725	722.737	649.807	295.011	393.444	450.719	333.579	815.534	655.588	678.414	761.833	445.827	650.055	645.739	637.872	501.128	473.478	389.315	618.585	421.321	448.891	363.587	261.196	407.005
2249	YBR257W	25.6075	19.8114	22.6986	24.1418	42.5544	46.9364	29.8632	69.4528	65.7007	40.6513	42.835	71.3511	43.9175	58.0361	50.2009	44.544	34.0268	21.8091	30.533	32.1604	26.2937	24.8469	29.7381	21.9479	26.9685	28.0996	31.2254	31.417	25.6599	30.1311	35.0535	40.9957	33.3784	56.5149	53.9835	18.5164	13.8797	14.437	24.2649	16.2645	21.4183	22.4055	21.1171	27.8933	30.1268	22.5465	43.397	30.7998
2252	YBR260C	54.7463	40.2763	55.8035	45.5762	51.6644	32.7417	41.6921	44.6834	88.4599	81.2915	77.274	90.8913	57.5981	57.6197	100.522	37.11	57.1135	41.7506	33.1622	56.7738	50.352	46.4859	68.8959	49.3576	54.4151	47.8214	56.0212	57.0802	56.6431	52.5612	63.788	64.6023	52.5823	65.891	52.3289	28.4146	25.0136	32.3072	32.0694	43.0966	51.0461	36.5535	33.4431	69.6207	54.4516	68.6361	64.2626	70.0586
2253	YBR261C	100.278	44.0317	51.6153	38.5108	71.6214	57.4557	66.924	157.285	87.2448	89.9386	93.9113	135.43	181.813	141.257	85.2366	60.2222	87.603	43.111	89.5663	108.574	83.1036	62.532	59.4499	71.6522	55.8205	64.5837	58.9245	64.9866	86.0185	60.95	78.5594	83.0664	59.6264	75.5437	67.7237	41.5978	33.4525	42.0769	43.7297	57.24	52.9796	73.2105	64.2013	40.2995	56.4951	37.8539	54.5039	68.1773
2254	YBR262C	335.568	174.557	215.677	148.088	85.8469	152.671	76.4335	992.253	168.266	79.451	30.6079	163.476	116.565	120.262	136.433	142.9	220.681	224.331	242.403	312.5	300.464	295.464	211.09	244.951	304.552	236.163	207.628	207.63	248.287	213.464	272.801	124.705	152.945	115.44	98.0626	240.881	316.954	314.247	333.811	160.61	173.15	199.711	201.233	337.402	316.699	310.64	253.801	291.142
2255	YBR263W	2572.24	2782.96	2559.2	2814.96	3530.13	3550.11	3441.22	6718.91	6485.64	2145.08	4673.57	5285.22	4816.6	5737.65	1379.05	3354.44	2563.55	2536.27	2489.44	2791.44	2671.72	2824.55	2670.58	3124.71	2922.23	3189.47	2420.3	765.051	834.357	847.274	911.662	4874.83	4917.5	4030.92	4752.08	3516.07	3469.05	3440.77	3461.71	3555	3306.77	3118.02	3186.47	849.045	863.283	908.627	935.97	694.4
2256	YBR264C	26.4756	31.0415	27.5927	26.8995	31.7865	30.4747	25.5911	52.3737	48.8743	50.4796	68.2902	91.3134	58.7296	59.9883	55.371	36.2876	35.1255	30.8524	33.6394	33.0383	30.2604	30.3226	28.0415	29.6151	29.9978	26.4739	31.8202	42.7858	46.562	48.865	50.8085	43.5069	47.4506	41.6317	33.7084	35.7972	29.3411	32.2488	27.9414	63.9594	58.718	74.111	27.83	46.094	45.5758	63.3078	65.5639	51.2041
2257	YBR265W	113.697	108.386	19.7284	119.034	67.5517	81.6122	79.2504	48.9923	44.0823	65.4381	44.6929	58.8573	44.5306	48.0451	69.5315	119.516	112.868	89.3374	117.684	150.854	150.373	143.73	147.425	137.084	109.714	128.353	126.407	173.797	173.95	171.793	162.134	75.8302	54.703	68.7868	65.8756	108.873	146.598	102.158	140.251	70.3198	74.6308	110.649	84.8952	258.658	233.64	229.402	259.593	211.433
2258	YBR267W_NumOfGenes_2	85.8634	59.9695	76.9919	68.1332	102.522	80.1717	105.113	153.303	125.545	76.1593	82.8274	85.2789	121.127	93.9042	89.5471	104.08	102.065	90.4749	102.286	108.382	114.364	99.3726	115.344	72.1666	61.1975	68.3163	71.77	182.079	160.874	170.647	138.35	82.9642	78.3215	83.0893	104.211	71.6153	55.0006	51.5283	66.4615	115.557	104.541	110.36	98.3407	141.206	133.639	138.919	171.671	138.223
2259	YBR268W	43.6308	41.6765	58.7149	38.6311	NaN	30.8706	39.5578	NaN	NaN	NaN	NaN	NaN	NaN	NaN	NaN	26.5663	NaN	31.8637	36.4148	60.265	73.1449	43.4659	29.7666	53.4942	50.5597	42.8492	66.5049	NaN	43.5764	NaN	45.6471	NaN	NaN	NaN	NaN	22.9562	47.3967	43.0329	NaN	39.0725	NaN	NaN	NaN	81.6748	48.8753	69.0314	71.7987	59.635
2263	YBR272C	61.0408	89.7849	108.183	28.4909	66.8668	54.412	32.3671	33.3686	46.7758	57.1233	49.8835	71.6832	60.8862	48.9926	53.3801	54.5593	28.5292	44.4162	57.5186	49.1647	46.9518	51.9432	49.4418	62.2941	48.6138	47.7098	59.0005	62.1284	59.8672	71.6184	71.5561	50.8912	44.4696	49.1687	46.0108	54.3496	54.6804	55.2349	52.4714	47.623	46.5003	59.7354	66.3035	68.2041	76.188	73.4642	60.8014	80.2374
2264	YBR273C	80.5593	78.8474	95.3807	85.3203	99.5173	99.032	100.968	89.592	146.968	140.293	163.096	127.451	211.373	181.763	135.201	98.1045	92.9382	82.756	109.364	63.8805	77.7455	58.8378	64.2577	65.6311	69.1007	83.4041	84.3386	74.3784	82.2208	68.506	77.1233	59.9143	80.2253	65.7208	75.7715	56.9413	56.1972	53.3122	60.689	53.4313	37.8756	53.6115	38.7094	70.9086	61.173	79.3648	63.7012	78.4306
2266	YBR275C	NaN	4.14858	2.77093	6.2156	NaN	NaN	NaN	NaN	NaN	NaN	NaN	NaN	NaN	NaN	NaN	NaN	NaN	5.56362	NaN	3.24649	11.5559	6.36238	NaN	NaN	NaN	NaN	1.95855	9.16883	7.12299	5.1542	2.60061	NaN	NaN	NaN	NaN	NaN	NaN	NaN	NaN	NaN	NaN	NaN	NaN	NaN	2.07746	4.69613	6.24706	NaN
2267	YBR276C	158.588	51.7349	44.9438	50.5839	84.1337	50.2219	75.0591	89.9076	118.357	150.877	155.241	114.825	100.848	143.872	123.262	50.2459	39.3944	54.0155	68.2568	120.546	92.8758	51.7788	66.3501	73.8203	45.3266	87.6818	65.5264	31.8535	91.295	37.2083	37.5234	39.4986	25.3719	58.9817	38.1997	34.3697	38.2027	44.3159	58.3317	85.009	33.7555	50.0624	44.6333	28.105	63.882	22.7598	32.3118	NaN
2268	YBR278W_NumOfGenes_2	NaN	NaN	NaN	NaN	67.1332	68.5189	81.5988	161.012	93.8082	69.5094	100.959	122.019	157.572	89.9594	88.2021	66.3653	55.3857	49.5151	59.946	NaN	NaN	NaN	NaN	NaN	NaN	NaN	NaN	75.965	51.839	40.9057	NaN	89.0374	66.0467	87.2554	72.7628	NaN	NaN	NaN	48.2771	NaN	44.7019	66.2151	51.9141	NaN	44.7543	NaN	NaN	NaN
2269	YBR279W	49.4418	48.7037	57.7106	45.2985	67.4714	59.9546	58.4301	42.6781	44.8761	46.7003	44.5942	55.1208	38.6187	49.7751	48.1649	65.2648	60.5422	63.5417	67.8632	57.8406	61.954	52.1809	56.2465	44.2414	55.0643	55.9446	64.8953	51.0395	58.3318	54.9544	58.5506	50.8805	45.3064	47.2833	54.9434	47.6651	50.0766	51.5669	51.8806	58.2347	49.2451	49.7052	49.3537	80.1912	67.0546	68.0735	71.8629	81.2985
2270	YBR280C	159.065	170.476	170.751	133.863	155.796	127.818	134.268	223.467	207.237	176.339	185.903	163.396	192.315	168.293	169.905	141.722	145.369	148.637	153.129	66.7828	57.146	68.742	47.1594	119.211	107.914	103.785	97.0135	78.5289	70.4762	56.769	73.2211	198.666	187.308	233.945	210.177	193.744	207.505	202.183	173.615	254.275	262.205	249.096	208.421	75.6857	109.716	89.1348	84.8357	105.617
2271	YBR281C	118.57	91.0363	97.9414	84.4334	160.251	177.819	153.218	164.704	85.2453	99.3297	79.6445	87.2957	91.6828	78.0976	96.2182	110.264	145.883	117.475	143.903	107.905	98.7945	103.513	93.1072	110.912	104.992	89.1615	105.383	141.77	138.605	158.752	171.333	199.784	148.115	117.017	158.952	111.613	131.316	129.611	128.299	208.043	205.461	219.782	231.646	147.179	183.122	192.025	197.47	165.178
2272	YBR282W	75.0547	43.5371	68.1257	56.7855	35.7681	83.3345	105.135	28.837	39.7554	44.0113	32.9901	38.0788	NaN	45.0109	29.7277	47.1019	60.611	54.37	50.4412	61.998	62.7577	60.412	48.5836	46.4983	56.8509	59.1381	72.1267	29.0544	36.8749	39.5951	48.6728	68.279	54.9528	91.2757	89.4025	41.2431	51.7372	41.64	53.8407	34.7464	34.9065	34.2944	40.9423	50.1166	50.7441	47.1139	55.2512	45.6235
2273	YBR283C	446.634	466.937	433.053	467.312	368.201	396.411	390.366	312.226	369.894	481.895	395.813	383.639	441.73	351.789	468.075	431.952	421.454	427.703	363.239	434.791	431.527	461.253	420.416	389.66	423.029	389.323	415.551	482.822	480.583	446.061	379.705	301.281	345.241	337.463	337.259	405.629	367.906	380.4	402.586	420.944	439.786	402.966	328.333	260.42	317.42	326.832	319.097	273.768
2276	YBR286W	5720.58	5787.1	5528.15	6419.16	8872.34	7779.27	9107.45	19968.3	20398.2	14019.4	18447.7	25543.1	23760.4	22342.7	16374.6	7800.11	5950.98	5824.96	6677.72	3297.68	3565.23	4044.09	3487.95	4221.18	4573.31	5544.08	5468.01	3219.19	3458.33	3104.32	3243.54	20459.2	18062.8	15159.8	17619.7	8880.19	8665.33	8939.86	8007.86	19344.3	14777.2	13920.3	14630.1	3103.07	2780.1	2835.57	2502.9	2980.38
2277	YBR287W	489.073	877.297	649.562	353.554	537.201	655.916	469.261	820.2	2279.2	1359.26	1472.82	1720.51	1450.04	2764.42	1679.21	909.799	643.118	596.165	484.737	624.073	666.036	554.722	598.676	670.502	728.56	678.841	583.644	469.064	308.352	452.055	487.288	937.593	1458.13	2066.51	2260.78	351.593	750.176	694.162	678.033	1412.99	2108.51	1552.64	972.897	169.295	188.678	200.318	269.204	179.04
2278	YBR288C	82.8127	96.9553	98.4751	96.6754	70.8217	86.4712	81.8589	84.639	94.3016	105.896	84.5756	74.6599	75.7252	146.188	115.039	89.0912	95.8703	84.8436	81.7485	117.606	96.9065	97.8197	96.9384	77.0767	108.045	96.8364	91.0782	136.059	140.599	137.258	121.8	66.4285	77.779	63.4476	59.527	69.5436	63.0366	65.1443	73.1876	76.6872	77.5396	89.6397	70.4162	92.5294	93.5472	95.926	95.134	78.381
228	augustus_masked 4176 BEK_7	NaN	NaN	NaN	NaN	NaN	NaN	NaN	NaN	14.0314	NaN	9.39889	NaN	NaN	NaN	NaN	NaN	NaN	NaN	NaN	NaN	NaN	NaN	NaN	NaN	NaN	NaN	NaN	NaN	NaN	NaN	NaN	NaN	8.9552	NaN	NaN	23.1726	20.9814	NaN	6.40135	1.87746	NaN	NaN	NaN	27.7509	8.28875	5.42758	3.83477	8.3722
2281	YBR291C	53.9877	37.1598	35.0539	50.0134	57.7711	60.5427	61.0867	45.0845	41.9145	36.1677	48.3219	32.4324	26.6637	22.2306	26.9441	58.5906	63.455	59.9347	68.8776	210.964	181.267	162.547	181.489	183.585	186.166	184.685	148.539	149.997	125.477	120.115	139.619	37.2102	28.5286	43.9629	35.1152	37.119	39.3843	35.4659	34.8302	28.9962	41.9734	38.5277	36.6488	145.102	127.483	120.691	136.784	115.481
2285	YBR295W	2.85186	1.41773	3.26316	3.55423	2.89796	0.90333	2.71401	3.1472	4.99833	3.27429	2.4305	5.54534	6.67688	NaN	NaN	NaN	NaN	NaN	NaN	8.55378	24.6524	18.7019	5.46314	24.046	7.85524	30.4711	19.4943	4.57199	4.30315	2.42101	3.47017	22.1301	16.0196	14.3648	13.9316	4.97149	4.11158	2.55222	1.64156	33.6211	35.5146	31.2003	32.2443	NaN	2.20612	NaN	2.27468	NaN
2289	YBR298C_NumOfGenes_2	30.0239	20.0475	15.88	16.296	NaN	14.4332	NaN	NaN	NaN	NaN	NaN	NaN	17.5261	NaN	NaN	10.9082	NaN	NaN	NaN	NaN	NaN	26.8834	69.8291	47.0152	63.3464	59.4103	95.6984	41.7865	32.5127	58.0728	31.0397	NaN	26.6124	NaN	NaN	NaN	NaN	NaN	NaN	NaN	NaN	49.9797	NaN	38.2369	36.1106	44.2082	57.6423	62.0929
2290;95	YCL001W;augustus_masked 1364 CFF_4	119.851	76.9826	89.1536	90.5413	71.6819	82.4447	63.2598	75.8601	93.7947	71.0985	101.657	68.4545	83.0127	94.8742	100.663	49.0449	67.8663	60.2936	54.0985	79.1768	84.0678	66.2521	86.4053	70.255	74.7004	85.5075	93.4281	67.149	35.0251	74.8552	78.6312	61.4991	82.3923	93.6235	86.3969	72.1268	46.6537	82.6178	64.6326	67.156	75.0901	56.6667	52.9136	81.9524	45.8858	43.7177	52.2989	98.3393
2294	YCL004W	36.3003	29.2395	18.2919	30.8343	22.0789	32.3379	38.6315	NaN	40.4882	49.6721	42.4374	49.8077	8.06534	52.9448	102.277	35.9444	38.2899	30.8063	39.5485	36.6582	45.8857	39.1793	43.9599	35.6673	22.7585	32.0534	36.6871	33.4166	21.1861	25.6646	21.1108	36.9866	26.3517	56.5932	37.0716	29.5786	31.2177	41.4944	33.9983	34.17	92.5069	87.4841	49.2816	38.3319	39.9202	38.0496	41.4141	43.5332
2298	YCL009C_NumOfGenes_2	681.521	655.364	617.851	759.003	730.74	788.353	866.12	779.044	441.479	216.014	318.058	278.974	345.449	387.185	241.073	518.53	606.487	685.917	596.109	639.363	694.674	788.375	607.164	794.597	775.983	972.415	701.671	578.85	588.865	744.75	693.93	542.153	534.663	414.63	486.367	542.961	566.345	689.664	670.834	412.243	332.609	270.757	413.255	256.648	529.036	437.637	549.933	374.16
2299	YCL010C_NumOfGenes_2	47.6685	40.8878	52.2177	34.3971	38.3308	56.1459	40.5141	52.918	60.664	52.8292	70.3204	63.001	71.1015	67.335	41.2758	33.3416	26.5636	26.9005	42.5895	51.9093	37.044	49.6212	51.9763	56.1177	47.4705	50.9227	34.7151	48.521	49.4184	50.3535	41.4207	42.4893	42.987	51.5718	27.8833	46.7317	40.4981	46.8122	41.0416	65.4141	41.527	58.1722	28.4126	54.2196	41.0514	48.3078	53.2463	39.2583
23	EC1118_1O4_6546g	25.5333	NaN	8.08422	12.2241	NaN	NaN	NaN	NaN	NaN	NaN	NaN	5.30959	NaN	NaN	88.7022	61.889	45.6616	53.6118	51.9782	22.7916	28.961	27.7219	29.4872	33.5617	40.7499	46.7119	34.9639	NaN	NaN	NaN	NaN	15.7758	NaN	NaN	8.34705	10.4924	5.65749	NaN	NaN	NaN	NaN	NaN	7.58609	NaN	NaN	NaN	NaN	NaN
2300	YCL011C_NumOfGenes_2	243.193	304.072	317.211	275.638	303.14	304.017	313.904	320.321	327.996	226.167	300.056	317.471	319.119	394.085	206.32	252.847	298.397	342.695	315.277	353.199	362.667	364.962	304.611	302.723	275.628	297.798	288.571	309.594	335.198	284.799	240.626	420.283	428.763	332.852	390.428	179.977	229.404	238.05	241.92	415.639	443.875	450.232	297.183	243.258	267.89	247.522	235.12	225.175
2302	YCL014W	13.0585	17.6565	5.37767	15.5186	11.507	12.2215	13.3456	25.7509	40.7308	20.0947	52.9775	37.6464	20.7065	26.4437	17.2014	16.9215	20.342	16.1466	8.82835	16.2974	13.7262	17.8162	13.8774	11.5498	7.91206	13.2157	18.3678	21.3088	26.3618	20.1363	25.3246	17.7728	15.1776	14.3654	14.2385	16.1395	11.7159	14.1945	12.4226	24.7125	12.0169	11.0858	8.10477	11.9254	12.7399	15.3356	19.3472	9.26458
2304	YCL017C	1320.64	1380.88	1315.05	1144.09	977.167	963.408	1113.63	717.507	978.407	1268.08	1109.38	1051.93	840.069	718.596	1194.63	830.038	866.151	981.35	912.776	665.162	674.977	720.392	650.807	654.954	722.713	737.987	641.498	1113.83	1094.43	932.133	892.542	735.073	919.355	1098.06	805.449	1007.97	1031.88	1101.48	1068.35	942.765	837.308	913.012	924.851	646.796	942.895	796.284	999.461	737.649
2305	YCL018W	130.892	77.5058	85.6549	84.1057	113.907	87.3904	132.508	121.621	NaN	NaN	NaN	55.6694	NaN	NaN	NaN	100.244	112.854	133.027	117.49	258.295	230.428	257.055	193.843	231.427	304.592	250.296	275.889	373.615	388.217	399.444	387.856	143.542	117.199	99.3782	91.6567	198.247	245.528	305.316	251.404	217.33	244.799	235.052	208.728	480.144	462.462	471.766	397.07	459.057
2309	YCL025C	222.795	233.938	214.297	233.584	215.852	243.339	243.32	367.551	159.997	183.783	179.093	153.43	158.021	192.548	192.785	165.365	126.835	192.327	165.114	187.748	176.087	215.498	210.968	254.817	285.273	270.102	257.052	86.9778	103.602	98.929	77.9858	96.4083	82.4137	81.1615	88.5241	303.528	337.069	321.764	363.853	130.063	153.156	174.779	138.265	99.5775	170.228	124.364	111.216	102.926
231	augustus_masked 4576 BGM_1	95.9959	82.7324	96.8255	122.1	115.761	115.653	137.35	246.801	225.669	218.436	305.026	270.141	387.969	352.394	189.63	111.24	119.859	114.248	102.47	86.5423	90.9958	103.951	94.4536	61.3392	89.8179	100.035	111.817	84.7748	78.3002	85.2496	81.4683	160.459	153.585	175.512	180.837	75.1394	81.9904	74.278	68.1064	142.419	168.367	154.639	115.019	56.4014	68.0285	59.9103	74.553	57.7352
2310	YCL026C A	NaN	16.2117	NaN	NaN	NaN	NaN	NaN	NaN	NaN	NaN	NaN	NaN	NaN	NaN	NaN	NaN	NaN	NaN	NaN	42.7338	29.2339	35.8134	28.2951	37.9338	31.6922	33.2443	42.5515	NaN	13.448	3.03743	NaN	NaN	NaN	NaN	NaN	NaN	NaN	NaN	11.0389	NaN	NaN	3.25697	NaN	NaN	NaN	NaN	NaN	NaN
2311	YCL026C B	1393.36	1222.66	1116.6	1422.2	1679.72	1973.12	1962.39	1716.5	442.458	472.475	474.173	505.714	416.124	348.765	491.583	1580.68	1408.38	1425.7	1385.64	1562.84	1510.48	1573.16	1134.33	2676.1	2512.44	2617.19	3098.81	805.597	863.687	841.657	836.081	1019.12	818.858	1014.51	1045.23	494.961	442.783	440.683	499.989	607.607	568.952	590.048	654.321	178.502	167.308	155.013	157.561	239.211
2313	YCL028W	116.738	21.0094	111.675	90.5364	49.9665	34.2277	47.2342	66.1159	127.872	137.259	155.15	164.456	187.115	188.744	92.5119	37.0155	36.1382	32.0534	45.0993	32.6991	43.2944	20.0315	40.2754	40.0936	29.6335	25.7203	38.5727	105.054	115.598	122.659	125.014	29.8319	36.5202	63.6217	54.9464	32.3964	44.7264	16.8168	30.7922	30.4582	32.7692	36.2642	31.1593	105.159	38.1192	95.0947	58.4491	100.731
2314	YCL029C	3.22303	5.27042	1.46703	NaN	7.15903	3.28005	6.96498	24.6526	NaN	5.03581	7.52407	NaN	3.71648	8.165	9.7221	6.37469	NaN	NaN	5.41461	4.45228	13.93	6.57846	16.3993	NaN	NaN	6.42906	NaN	6.03268	5.22572	10.0156	6.17169	9.46745	NaN	18.0988	NaN	NaN	NaN	2.39503	NaN	6.64216	NaN	NaN	NaN	5.6058	9.33939	5.61745	5.06256	9.35361
2315	YCL030C	476.073	477.949	482.428	566.173	642.768	633.399	688.331	800.929	385.32	274.53	283.063	321.437	254.231	312.898	245.302	646.52	524.261	580.823	592.262	498.277	496.98	557.353	494.425	460.091	553.147	618.446	533.631	596.763	637.671	697.168	653.588	492.632	375.911	369.202	270.474	424.665	457.121	432.618	480.167	280.69	200.42	202.964	297.339	546.085	432.571	461.478	433.768	510.516
2316	YCL031C	440.264	456.551	417.184	333.49	572.91	507.489	552.259	615.536	533.479	468.563	644.36	716.077	697.372	746.666	442.327	425.887	436.407	282.709	360.458	399.311	316.355	376.979	346.566	324.719	377.794	407.036	331.585	233.065	244.055	339.143	215.201	491.005	657.611	528.746	631.508	211.87	202.738	246.602	253.868	396.18	267.843	219.008	337.159	188.213	287.835	255.803	277.723	184.958
2317	YCL032W	34.6959	31.8138	16.8785	29.7311	32.8489	32.1404	37.2943	36.1938	51.2764	45.9445	47.3146	71.9767	69.0938	80.3762	40.6785	29.236	30.5552	32.6434	29.7482	39.1226	35.5143	27.714	52.9709	39.3002	31.5546	36.9489	29.0597	39.0705	33.3452	21.6945	28.3085	30.4582	27.33	40.3339	32.2191	16.0369	28.1362	24.7176	25.6649	19.1729	18.5295	28.47	33.9464	19.9681	19.3289	19.6183	21.0294	30.3582
2318	YCL033C	67.221	72.5281	74.4267	85.2636	118.418	118.63	121.463	184.711	226.622	161.754	228.47	223.018	228.155	168.57	228.009	47.7494	68.7412	74.0615	97.0269	61.9949	57.827	43.5572	48.8609	30.7835	45.6036	42.5105	48.8934	47.8688	35.1427	37.5131	48.347	104.074	72.7328	135.947	117.181	133.642	102.415	115.059	91.6524	87.3918	102.694	118.121	92.0282	55.9028	37.79	47.6903	85.2659	85.0539
2319	YCL034W	104.707	27.6345	42.4216	76.2946	114.807	87.5098	83.9384	34.5866	118.288	142.971	137.463	126.989	113.284	106.156	122.746	75.923	66.8652	89.7226	72.7216	82.2692	93.5542	80.3115	112.826	63.4994	76.7862	63.1502	81.0333	110.17	97.697	93.092	77.3189	40.6163	64.3695	60.5401	47.251	54.927	54.4631	40.5448	55.3855	45.2519	26.4108	29.4343	79.7713	154.915	105.504	128.426	134.312	142.129
2320	YCL035C	144.48	114.031	128.372	127.943	93.1278	84.6491	103.572	109.165	104.617	122.822	129.023	150.925	127.984	113.595	79.8672	69.7582	89.9559	77.7996	100.832	127.813	130.235	109.259	109.974	90.8474	98.967	129.045	140.084	170.441	198.841	319.869	224.995	104.898	135.427	87.7559	120.081	103.676	89.8001	146.402	138.525	110.747	133.478	148.759	99.8533	450.013	322.001	263.091	247.287	428.681
2322	YCL037C	576.046	606.94	770.652	482.403	534.522	594.188	621.766	208.805	110.825	189.06	103.645	112.798	126.146	68.0571	250.533	617.544	630.106	644.486	505.992	879.86	835.312	893.531	695.214	532.78	516.99	533.987	428.705	968.911	1236.15	1012.45	1071.28	247.183	170.838	171.568	147.379	206.249	235.393	229.758	235.316	150.611	164.546	298.6	157.207	1015.34	1126.95	1023.46	1214.53	719.102
2323	YCL038C	32.9587	7.24977	20.4863	20.4512	46.5707	13.5173	28.4291	27.9169	56.6409	50.379	53.5259	49.5197	32.6128	51.0205	91.4639	45.0874	38.6024	27.9474	24.7417	25.3606	44.2034	34.6195	28.579	31.8279	33.7918	41.8275	31.252	46.9671	30.7059	31.8011	29.886	26.8293	34.1211	24.7938	68.5748	52.1303	36.8883	54.4152	54.1493	26.6748	29.6595	30.0912	26.5711	10.3455	18.0885	15.4801	17.6384	17.8129
2324	YCL039W	93.6839	103.062	92.6751	91.4034	80.1432	81.9281	92.6677	76.5549	79.1322	93.0811	72.2376	76.0481	88.7124	45.3068	90.9553	40.4879	40.3632	45.292	56.9752	80.1426	85.8358	82.8076	70.9833	72.8432	79.4874	80.2476	86.5571	94.1944	114.252	109.3	104.272	87.9765	90.6807	80.6465	69.0367	108.226	118.959	105.601	89.6697	88.1668	91.4131	82.7859	107.358	96.0564	116.441	105.693	94.519	102.904
2325	YCL040W	3380.64	3727.87	3670.24	4336.35	1923.52	1999.99	2057.98	1331.56	1111.38	1669.37	1327.41	1040.01	952.048	861.076	2126.46	2603.72	2511.06	2694.79	2498.92	1797.46	2323.39	2356.86	2156.34	2236.94	2556.06	2202.32	2661.81	3492.59	3789.08	5710.25	6576.83	3604.99	3252.61	3114.72	4133.48	7856.13	8439.28	9015.03	8540.22	6709.67	6403.27	6521.92	9976.18	3472.3	3668.24	2913.18	2700.25	4219.97
2328	YCL043C	1361.93	1185.79	1467.89	1067.55	743.721	682.423	651.428	425.515	697.585	588.786	863.494	688.608	906.802	709.552	732.614	1134.93	1467.76	1159.05	1675.89	1695.16	1631.5	1706.95	1394.09	1577.64	1635.4	1490.2	1366.52	2849.26	3177.72	3759.24	3537.59	1005.7	933.711	688.534	732.386	1401.41	1656.82	2060.22	1796.52	1648.69	1439.63	1555.74	1750.1	6996.74	3560.61	4359.81	4064.41	5465.94
2329	YCL044C	60.2318	19.2771	16.9641	30.5597	62.6866	77.1916	22.6782	16.9656	62.4829	68.0635	128.533	73.4949	50.9512	65.1179	143.739	44.7546	38.9221	34.7869	74.0145	63.8266	55.341	72.2387	51.9659	62.0704	58.1666	58.0075	67.2036	79.9086	76.9794	66.6049	95.7425	55.4512	48.9219	42.3643	52.7707	56.9785	56.0413	63.487	64.0652	NaN	NaN	NaN	36.2103	66.2452	81.0088	121.84	126.789	136.967
2330	YCL045C_NumOfGenes_2	196.239	208.481	187.309	184.703	125.712	141.238	117.747	121.414	179.55	261.123	170.832	134.278	217.591	151.931	267.455	147.795	162.904	152.969	166.183	185.861	210.306	206.15	183.412	200.905	196.643	189.639	197.515	279.847	330.487	319.614	333.013	67.8883	71.7356	79.1886	87.2641	204.596	227.068	215.894	190.896	100.635	123.276	144.254	117.996	253.468	242.987	290.537	231.576	249.568
2331	YCL047C	343.671	810.35	716.666	14.3921	NaN	69.7235	495.767	NaN	124.316	36.5299	1226.73	794.242	684.382	700.46	526.673	366.24	390.012	29.1919	28.6339	418.788	323.631	331.978	345.77	NaN	45.265	185.498	302.009	136.176	288.237	339.039	480.784	449.574	46.8664	NaN	160.513	510.693	343.063	284.417	300.574	58.7547	61.3972	NaN	317.08	782.753	634.581	526.273	470.672	750.002
2335	YCL050C	332.47	328.384	293.382	364.146	246.863	247.902	263.008	167.576	226.955	360.983	275.903	178.605	171.394	157.541	342.42	244.307	218.608	314.049	221.613	580.123	544.665	543.929	523.515	445.914	603.228	584.665	588.036	632.271	648.973	658.378	627.832	300.343	311.563	352.92	298.856	283.882	296.539	286.141	243.928	146.477	112.657	143.376	155.776	458.235	637.3	472.046	516.863	366.3
2337	YCL052C	106.472	43.8927	30.4219	98.4527	84.6117	85.499	81.4304	60.3117	133.112	139.362	148.185	135.115	116.054	143.771	166.561	73.8958	96.6131	83.138	91.6177	90.5885	99.7305	93.8863	90.0292	77.3252	99.0299	96.3384	94.1808	107.94	138.108	127.851	131.976	57.4636	98.3136	61.5052	75.3294	126.198	125.729	131.981	135.811	64.2347	31.2633	21.5405	99.11	102.911	113.678	117.326	131.568	112.708
2338	YCL054W	197.795	169.166	182.009	165.776	190.642	182.123	201.915	227.836	247.283	208.578	226.134	300.913	328.381	262.065	203.065	195.764	209.346	180.771	181.316	170.079	203.127	199.856	200.267	195.024	164.809	188.761	151.691	205.687	222.672	180.425	150.405	203.193	208.667	223.182	260.722	108.273	105.052	108.484	90.5513	136.23	137.688	144.41	125.142	134.303	173.487	158.018	165.907	140.447
2340	YCL055W	11.442	24.4828	17.1545	12.4149	25.3322	13.4484	17.0391	32.9035	NaN	15.4468	19.2451	14.4397	7.32691	NaN	18.1992	11.8746	23.8306	22.4836	18.4225	15.738	19.862	11.6056	22.5656	25.8444	27.4903	18.7786	12.257	NaN	NaN	6.22901	NaN	7.36987	NaN	NaN	NaN	19.6308	31.3708	23.9667	30.6726	31.1428	48.6969	53.9513	21.0097	12.4833	21.067	18.7682	30.9845	17.9699
2342	YCL057C A	4436.44	4335.47	3473.75	5646.48	2870.62	3102.04	4012.27	3331.65	1222.94	2419.27	1589.32	955.38	1822.6	2522.6	1983.32	3591.64	2875.57	3470.06	3239.98	3295.36	3399.47	3502.48	3136.47	2854.19	3225.16	3168.25	3429.42	1728.81	2632.07	2913.29	2106.02	2332.55	1997.43	2245.47	2252.14	4581.09	5252.26	6292.23	5151.51	3707.78	3861.89	3822.61	3328.16	1261.52	2108.33	2631	2263.3	2807.79
2343	YCL057W	299.592	295.057	275.125	305.771	309.946	311.411	310.126	307.264	244.131	292.252	305.702	328.614	266.663	303.58	213.472	298.084	289.86	307.379	310.324	326.479	318.955	325.217	287.356	289.542	360.801	363.758	423.513	280.608	268.701	249.958	291.594	285.795	298.763	302.213	304.44	246.608	273.774	254.541	249.212	307.997	339.847	383.408	351.388	385.803	280.094	272.879	285.179	417.722
2345	YCL059C	284.117	255.024	304.248	244.846	302.722	271.687	275.375	329.822	187.428	225.593	204.773	216.984	196.271	162.615	235.383	220.48	247.45	275.317	237.143	284.014	310.68	277.446	324.701	261.407	222.47	238.923	304.508	313.263	319.734	299.443	296.819	251.332	293.043	306.59	285.408	122.082	126.929	105.819	138.41	161.91	253.946	227.547	172.838	291.728	336.721	310.226	318.144	245.554
2348	YCL064C	93.4979	75.8443	38.3101	47.993	103.375	118.241	108.463	140.648	248.175	221.125	221.483	217.18	219.78	176.612	207.123	147.573	155.397	169.147	123.645	153.994	130.592	172.983	152.076	195.061	161.679	280.129	160.333	137.941	158.375	109.12	93.4959	40.8768	46.8625	38.4313	30.1866	50.5416	39.5509	54.0871	55.9926	NaN	NaN	59.5127	NaN	52.4322	65.7829	47.5753	63.4042	54.2953
2349	YCL067C_NumOfGenes_3	28.3137	NaN	21.6871	11.3039	NaN	NaN	21.0409	NaN	22.8373	NaN	NaN	NaN	25.9164	NaN	NaN	22.4684	NaN	18.203	16.6461	44.9626	28.6003	37.3549	40.3104	36.1515	NaN	31.5497	NaN	NaN	22.4163	NaN	NaN	NaN	NaN	NaN	NaN	NaN	NaN	NaN	NaN	NaN	NaN	19.1446	NaN	15.6036	35.5586	33.2066	26.6007	34.2082
2351;92	YCR002C;augustus_masked 1266 AHB_2	183.589	171.217	179.075	182.533	167.129	193.607	174.33	119.036	78.7455	101.42	84.5556	72.8408	78.0156	64.1643	78.3318	175.208	193.727	182.634	182.365	168.788	159.327	181.498	169.29	172.366	172.148	170.411	166.883	227.913	233.415	265.49	302.266	99.2971	90.8399	88.9399	106.942	139.218	153.255	136.511	150.889	138.218	182.257	185.522	172.481	229.534	261.654	273.249	299.67	254.884
2352	YCR003W	56.1563	36.674	33.2391	39.1597	32.1012	31.7823	22.5493	NaN	NaN	NaN	NaN	NaN	NaN	NaN	NaN	24.4874	23.956	22.4674	25.6305	30.1157	38.5449	32.2783	36.2551	24.3804	32.87	25.5307	24.2506	17.9782	23.7868	17.7788	48.8968	NaN	NaN	NaN	NaN	49.096	60.7015	62.0274	71.2487	22.0333	41.3177	NaN	37.6073	106.19	104.809	108.26	121.291	87.2748
2353;91	YCR004C;augustus_masked 1266 AHB_2	400.698	319.819	437.001	334.602	454.341	448.922	424.648	512.474	1292.95	959.677	1281.13	887.978	915.771	1061.75	586.641	496.154	406.056	357.107	442.983	239.938	229.848	266.529	219.469	302.199	306.392	270.324	249.539	574.406	781.667	333.188	462.485	682.505	690.066	600.331	692.428	868.199	1058.23	1098.81	1244.45	1413.81	1818.53	1587.92	1587.68	1030.2	668.06	857.413	870.186	1013.4
2354	YCR005C	197.957	193.412	188.733	204.431	118.041	129.574	128.223	160.776	168.307	123.225	141.051	156.092	154.363	154.134	108.409	135.967	122.434	126.847	127.723	61.2854	68.7162	74.5488	102.891	183.934	179.725	181.057	148.414	78.2276	91.7446	68.5094	78.8308	62.2975	77.3547	80.2173	60.202	112.491	107.581	147.773	99.9856	134.395	135.234	146.829	133.354	84.198	93.5225	81.0222	94.5774	95.6884
2360	YCR011C	107.536	116.983	107.692	135.599	193.965	191.637	174.97	220.724	272.088	184.62	210.694	257.471	206.622	273.78	185.436	187.699	180.617	159.114	206.41	109.941	121.55	108.581	126.15	112.075	108.484	123.063	133.926	119.458	97.7002	111.743	107.112	255.768	295.551	255.669	300.42	195.445	174.509	210.951	185.861	248.147	238.987	263.926	232.152	117.379	132.462	125.117	125.191	136.555
2361	YCR012W_NumOfGenes_2	13189	12911.6	12331	11429.9	12093.2	11001.1	10564.2	10826	23110	17959.6	27323.3	24069.1	27040.8	22061.9	23701.2	11669.3	14350.8	13052.5	15334.5	18809.4	17031.4	17481.3	17157.1	15444.6	18438.7	15044.6	15632.2	22560.5	24386.2	25554.5	27773.9	15137	15577.5	10328.1	11422.7	10997.4	12258.2	15201.6	13067.4	12498.8	15254.1	15249.5	16160.9	47580	37157	41139.1	34507.5	38566.1
2363	YCR015C	45.8019	25.5092	27.4379	34.9747	48.2248	48.0067	52.3694	48.3052	130.951	110.507	145.316	171.373	168.881	142.901	143.259	26.3902	20.1848	30.2715	19.3073	50.3102	24.4293	43.7303	40.1063	44.9174	52.0415	47.581	38.271	20.4206	20.3514	17.4206	16.9024	22.0251	11.1624	19.4376	6.39869	17.9953	9.40297	31.3143	14.3112	27.0551	16.7428	NaN	24.9835	7.00228	NaN	NaN	8.43806	NaN
2364	YCR016W	85.0215	76.6329	84.312	73.7867	75.8882	73.2675	73.9892	91.0606	85.6762	81.9751	64.223	53.1163	77.9094	111.874	48.2525	71.7248	78.8907	55.3949	72.4413	111.629	112.591	90.2768	118.076	55.0755	74.4803	64.3934	71.7947	115.996	81.3276	63.4374	89.282	64.2683	93.1448	94.3046	80.6225	43.9728	38.7151	30.8644	42.241	63.9293	68.9609	75.2217	33.6496	144.726	97.2104	142.897	161.981	121.203
2365	YCR017C	195.321	233.423	258.543	206.956	213.278	200.81	183.05	245.847	246.021	250.576	254.295	200.192	205.421	231.089	247.728	153.901	176.784	165.048	174.923	163.94	158.221	190.141	168.467	204.55	206.517	177.144	162.729	241.145	250.865	224.751	197.342	218.312	227.898	152.927	225.25	182.275	217.932	198.3	202.418	160.262	210.383	182.515	169.61	122.567	189.798	175.911	172.23	158.697
2367	YCR019W	32.0154	30.639	35.9699	28.4681	55.6514	29.7297	35.9737	37.8017	64.6842	71.7105	60.754	NaN	66.4884	61.1983	36.4305	27.9841	57.421	31.3195	92.3088	52.2934	46.7778	50.1749	46.6198	49.7598	45.5082	56.8417	46.4351	29.4828	49.1707	31.5716	45.1518	81.9088	49.2634	57.1405	81.4314	104.185	92.9783	110.752	90.4966	87.1034	125.929	80.6421	82.1923	62.3891	56.3122	30.94	58.5276	78.5337
2368	YCR020C	209.444	76.2158	163.6	138.889	218.235	140.949	233.456	131.567	83.6845	22.5544	22.971	22.6301	29.1226	40.2637	18.6389	135.768	140.723	214.745	144.301	59.2767	57.362	46.7358	33.81	29.3874	42.8948	38.6203	41.6478	87.6954	130.742	125.506	145.452	7.95933	24.7667	19.0697	NaN	28.9201	32.9351	31.622	35.7703	27.7423	37.1771	40.2491	37.313	168.301	131.664	125.586	166.695	275.226
2371	YCR021C	3346	3038.22	3437.04	3966.26	4774.45	5081.18	4775.49	9569.05	10835.4	10546.8	9968.5	9077.03	10563.2	7845.4	5532.3	2209.07	1929.99	2558.31	1967.94	3001.66	3623.68	4594.06	2300.38	5593.55	5232	5301.33	5579.89	4755.45	4686.86	4955.76	3978.76	9454.35	7503.21	9602.2	9745.48	2797.32	3113.4	3377.43	3326.28	2891.19	1910.09	2724.56	2286.07	5216.85	7135.79	6226.17	4069.67	4333.11
2373	YCR023C	129.37	107.794	135.094	152.563	151.471	173.414	137.48	218.454	141.053	165.155	165.368	231.387	218.941	184.188	153.698	177.126	158.188	129.62	149.536	155.427	145.859	173.28	173.815	149.503	164.871	156.661	172.201	102.216	70.6538	88.2481	77.1051	196.063	229.505	235.114	194.224	153.979	146.498	153.893	152.091	131.309	278.492	178.482	170.886	97.9898	102.606	141.132	147.597	97.3596
2374	YCR024C	24.5506	14.6519	20.416	23.135	9.12918	8.1845	14.2015	10.1214	5.68277	9.40419	NaN	NaN	NaN	NaN	13.5831	10.5828	17.8169	9.93624	19.8852	10.6957	15.0074	14.1109	13.5643	15.3605	8.99111	20.2016	14.3448	24.1132	26.8538	36.921	18.5967	NaN	NaN	8.29717	7.18813	12.2314	14.2934	9.48221	12.5955	NaN	7.42775	15.302	17.2271	13.1649	20.4795	18.6892	20.5798	15.4373
2378	YCR026C	41.9744	21.3767	23.5794	18.3586	12.6562	7.25198	22.881	NaN	70.0686	40.8488	43.9588	68.5517	57.015	55.484	28.5476	27.9098	24.6544	36.2308	28.5871	34.7222	26.0444	28.9018	33.709	35.3372	29.7884	36.2545	26.1106	32.2777	35.1224	30.1585	39.1695	47.2877	33.9231	51.1123	52.3508	42.5651	56.107	33.4373	45.2905	58.4592	42.5709	77.2791	45.8643	38.3074	32.2169	38.2118	43.3986	30.8722
2379	YCR027C	41.3875	54.9599	21.3578	43.83	22.1736	36.1371	26.0645	31.7215	21.3948	27.6082	35.9348	21.1257	38.9674	NaN	23.6119	26.2061	29.1552	24.3909	26.7104	47.5026	38.369	47.1249	44.5973	45.2639	28.4855	40.0964	45.8149	43.4766	48.2275	57.8067	60.2994	45.0453	21.4085	24.0836	29.3184	36.7907	29.9002	28.2089	30.8037	18.3165	17.0748	25.7387	19.9292	67.0946	72.133	69.508	79.7953	78.1746
2381	YCR028C A	3204.05	2978.03	3333.15	3079.96	4527.07	3747.47	3985.6	6981.78	7149.56	5138.85	5129.52	7813.65	6032.61	6001.17	4409.47	3941.35	3412.29	3349.68	3366.55	2405.92	2388.79	2632.46	2755.63	3365.63	3292.77	3392.21	3712.56	2678.68	2811.63	2636.4	3059.75	4419.37	3890.28	4186.7	4181.71	2876.28	2741.02	2525.55	2809.57	2719.54	3975.13	2931.53	3580.23	2371.63	1683.35	1785.35	1965.88	2821.87
2382	YCR030C	231.594	199.624	239.002	218.248	255.267	237.067	270.327	205.63	161.431	156.336	119.162	178.219	163.082	153.8	210.127	248.303	247.319	235.849	210.66	222.578	229.953	220.311	219.575	208.508	196.13	222.786	198.928	181.458	215.323	214.874	249.557	226.393	246.883	261.946	260.957	247.314	289.922	226.794	236.699	254.209	243.033	257.785	251.929	319.899	270.39	272.446	281.416	382.464
2384	YCR032W	32.1146	26.707	28.8744	27.3638	47.7102	34.1565	38.573	51.6024	45.2203	30.919	43.118	49.576	64.5047	45.3455	36.9634	30.5345	26.9462	31.7124	33.61	26.6178	26.3577	20.5872	29.6757	26.1058	21.1948	29.5632	28.1023	18.6571	31.5092	23.7424	17.3372	26.6621	32.3038	32.9715	33.5718	34.5922	32.5064	23.1498	34.596	41.4806	40.7785	59.9635	36.8794	30.1092	28.2376	16.1776	19.4093	18.9284
2385	YCR033W	17.4578	19.0097	21.9066	20.4736	29.9105	21.9365	20.342	32.2151	47.1689	47.4115	48.9325	51.3481	69.5498	62.4288	43.4636	21.2657	32.3715	23.8588	27.7593	29.9557	30.243	32.4238	33.147	31.6118	22.8899	26.3718	24.3119	24.5141	21.2537	18.6331	19.9587	24.3552	36.3884	51.2931	46.2918	31.9709	28.8239	19.5585	26.8443	37.9587	41.1644	25.818	26.832	14.2247	21.3492	29.7144	28.136	24.8633
2386	YCR034W	150.932	29.7713	35.3175	50.5385	54.3523	6.66502	20.0338	37.5425	9.31561	4.63551	12.451	NaN	8.90311	NaN	NaN	41.9071	52.0365	81.9085	54.0767	85.1096	67.0049	90.8572	59.6733	76.7539	64.4093	71.4095	52.5684	125.107	206.25	154.626	75.0809	31.1832	25.109	6.85159	3.08063	18.4391	51.7583	90.7588	47.2843	34.813	NaN	11.3199	50.372	61.183	139.084	57.1793	60.9612	50.7704
2387	YCR035C	40.2071	19.113	28.1044	9.65458	19.1111	59.3373	15.767	NaN	75.9209	45.555	35.1976	81.0729	45.4636	32.0966	49.9946	22.3712	33.9815	37.481	41.2716	48.4678	43.8006	45.3139	49.4684	33.5938	48.6857	35.4656	57.4227	71.712	64.3516	83.1612	101.624	38.5007	42.5404	38.547	NaN	49.4745	41.6515	32.9408	47.0228	NaN	NaN	53.6383	25.2036	132.795	122.501	141.729	137.67	127.044
2388	YCR036W	134.751	131.274	116.198	177.495	87.3877	85.474	100.135	102.946	115.623	85.059	84.5573	95.1893	104.635	162.183	75.64	84.1742	96.5293	101.754	100.319	104.279	117.815	118.908	95.6525	125.855	144.181	151.038	217.047	107.289	113.579	136.791	161.724	49.8913	57.986	67.0831	58.2886	111.216	129.21	111.889	125.85	72.8057	85.3473	78.488	72.3521	194.978	145.3	164.127	158.084	195.873
2389	YCR037C	5.68571	3.3642	6.2561	1.3935	3.41691	2.56334	3.65063	6.72751	1.96412	1.78764	3.26421	7.18471	5.32737	1.79016	NaN	3.65916	8.40731	2.35503	4.84172	5.56449	3.33154	10.3305	4.38552	1.35917	1.15609	4.31667	NaN	10.0208	2.73309	2.93035	1.18041	3.09616	1.96719	4.67457	3.69947	2.41575	3.57332	1.52411	2.48853	9.3831	6.49152	NaN	2.26312	2.42652	0.966592	NaN	1.48588	2.73756
2393	YCR042C	48.4101	43.443	41.0464	38.1948	49.2108	39.4448	48.5371	59.6489	52.6295	56.5798	51.722	60.9597	51.7447	61.616	68.3897	42.0275	38.9214	47.2956	48.1573	42.2606	45.0421	40.3967	42.1803	39.3386	41.4201	44.1761	44.812	43.263	47.5106	46.954	48.6304	37.2192	35.3388	31.9913	29.2692	40.7235	37.3087	40.9865	39.6735	46.5982	37.0334	37.1626	35.6209	31.8638	35.2138	41.1369	36.9932	29.1341
2394	YCR043C	14.9085	NaN	NaN	NaN	NaN	10.5145	NaN	NaN	NaN	NaN	516.454	NaN	NaN	NaN	NaN	NaN	NaN	NaN	NaN	NaN	NaN	NaN	NaN	NaN	21.8944	32.7674	NaN	14.3145	7.29364	18.1648	28.8583	NaN	16.5337	14.2074	NaN	24.5876	16.4548	32.7996	NaN	NaN	NaN	NaN	NaN	30.302	16.6411	20.7306	35.5897	40.4209
2395	YCR044C	38.5461	23.7535	40.5101	24.2781	24.0478	30.2507	41.0401	31.559	30.1319	16.8855	34.2073	16.5222	34.2282	30.6833	23.1243	32.5073	33.5007	15.4285	32.2719	25.9468	27.7502	36.2199	29.7152	47.4213	36.3908	37.9148	28.9601	38.9019	42.3764	32.1201	39.6127	31.5812	38.171	19.3374	26.2907	37.8194	27.9592	30.3251	40.2007	43.8608	46.8504	36.7926	41.0303	41.82	29.3987	30.517	32.5898	29.8362
2397	YCR046C	131.747	129.174	123.627	127.756	168.707	128.054	149.257	117.136	86.2376	69.6637	84.7612	92.5655	60.8683	92.6953	63.9213	104.27	91.6134	82.1925	95.1218	92.6574	82.7808	99.3746	94.669	158.685	117.453	121.416	102.915	51.0388	68.1172	71.7306	44.9143	107.395	99.2613	97.176	98.7404	73.3545	128.74	109.074	114.072	105.768	76.6685	98.3109	86.6099	62.6481	75.0825	78.4264	72.9209	70.2365
2398	YCR047C_NumOfGenes_2	9.59896	NaN	NaN	2.4953	NaN	NaN	NaN	NaN	NaN	NaN	NaN	NaN	NaN	NaN	NaN	NaN	NaN	NaN	5.95746	NaN	11.3427	4.9394	3.28039	NaN	NaN	NaN	NaN	23.2443	12.0516	15.1874	32.8546	NaN	NaN	NaN	NaN	NaN	NaN	NaN	NaN	NaN	NaN	NaN	NaN	14.9332	52.442	20.9903	35.7471	19.8201
2399	YCR048W_NumOfGenes_3	70.2214	70.5927	79.1086	78.3083	81.5037	65.1065	85.1681	105.959	141.599	105.101	111.761	121.043	127.697	120.748	146.832	81.9845	79.1957	69.9207	70.9112	58.1326	56.4668	59.1091	52.1634	50.4086	37.1371	63.5191	48.332	42.6422	63.8837	52.3647	50.7297	90.313	88.0863	107.17	102.583	81.4091	62.4548	87.9355	75.4801	125.069	130.377	163.224	125.899	NaN	46.2619	45.4697	53.8667	32.1337
2400	YCR051W	7.50882	2.04667	3.001	3.89017	8.51717	3.615	6.89123	8.5344	4.06427	6.44936	5.14964	21.6327	11.0487	6.55546	9.4801	3.90255	7.76333	6.74455	4.40483	17.6712	14.9891	8.44029	8.35101	6.66345	6.44211	5.26756	10.2565	14.8376	16.8175	8.15103	10.9768	3.92597	1.17874	2.80007	5.47929	4.73105	4.28459	5.42544	4.56338	NaN	NaN	4.13196	4.38335	11.3986	5.65931	8.04022	14.594	7.87568
2401	YCR052W	137.481	118.656	145.704	114.926	157.321	119.977	129.633	144.942	150.676	111.634	149.035	175.355	155.617	150.277	175.605	122.226	129.073	121.622	134.773	119.245	139.239	134.592	128.813	105.973	146.271	141.482	124.182	202.952	228.153	194.286	248.432	122.027	179.81	110.849	109.193	121.625	117.101	116.086	127.056	114.979	132.32	144.819	115.17	242.067	183.735	220.872	252.097	289.321
2402	YCR053W	1814.69	1991.89	1748.02	2089.81	2838.46	2833.27	2812.91	4677.1	5066.24	3399.48	4155.81	4491.67	4966.15	5281.75	2903.65	2469.5	2087.96	2056.5	2146.84	2143.81	2092.05	2006.66	1972.84	2303.36	2408.93	2624.58	3018.52	1858.1	1861.69	2229.72	2256.34	2508.03	2587.56	2582.29	2676.27	1640.81	1647.35	1640.98	1606.11	1622.46	1495.86	1577.44	1986.43	3408.22	2104.41	2466.55	2161.83	2972.08
2403	YCR054C	22.3868	22.113	16.4614	19.665	15.2733	23.305	18.1767	10.6827	26.6875	23.8134	47.3509	NaN	17.9984	38.0773	20.3839	22.0169	25.0225	23.1674	16.266	28.943	33.867	25.1838	32.6639	17.6567	25.6448	19.4035	24.1623	43.1868	34.0085	31.8518	45.6875	4.08822	12.6233	15.7347	7.44598	18.434	14.4893	15.2911	12.473	23.025	NaN	19.5021	15.5737	25.3929	50.1942	49.2419	45.7357	33.4085
2404	YCR057C	245.953	250.552	233.874	232.59	295.93	303.666	288.328	284.509	188.675	186.219	159.892	176.154	182.982	190.837	205.458	259.299	232.771	276.29	229.88	270.403	258.127	269.056	266.254	224.676	253.996	261.68	262.571	293.918	314.049	284.396	247.09	229.052	233.19	249.831	242.988	175.804	185.813	167.415	179.37	180.965	191.808	161.638	180.857	131.553	214.202	187.01	244.127	138.455
2405	YCR059C	5.99393	4.3084	6.21503	4.95221	NaN	1.71764	6.5279	NaN	NaN	12.3244	NaN	NaN	NaN	NaN	17.9456	6.73748	7.00959	6.65601	NaN	7.23558	4.8684	8.80017	10.7583	5.56895	14.2091	17.5866	21.6967	21.1391	25.5263	24.7682	25.9781	NaN	NaN	NaN	NaN	4.96332	4.09019	5.78283	NaN	NaN	NaN	3.255	NaN	28.015	36.2442	36.5853	35.6459	30.2379
2406	YCR060W_NumOfGenes_2	19.271	7.89186	4.49293	3.68217	9.50443	6.43777	1.60208	NaN	16.5633	17.8499	44.4634	NaN	36.6075	NaN	12.2754	29.5232	4.72013	8.45918	7.01581	NaN	NaN	NaN	NaN	NaN	NaN	NaN	NaN	NaN	NaN	NaN	NaN	8.1396	NaN	NaN	15.5546	27.6016	25.8178	18.0414	NaN	NaN	11.1523	NaN	24.4763	52.2009	34.2101	47.3856	45.2218	44.591
2407	YCR061W	17.9987	19.7659	20.2449	16.5508	26.392	22.1995	26.8491	33.7644	87.1956	34.2866	34.0275	143.835	103.286	125.564	104.881	29.2494	39.1038	14.9992	23.1847	22.6099	22.6278	22.4752	11.9417	15.2249	14.037	14.168	17.3265	12.018	20.2696	15.743	23.9592	22.0941	14.0298	20.309	16.7194	5.31864	10.2357	11.1087	6.37448	26.828	32.874	15.9592	20.1517	7.93945	13.3193	17.195	13.4612	14.1023
2408	YCR063W	121.085	109.951	104.114	103.551	168.514	210.347	188.422	193.685	272.588	151.586	183.714	207.576	222.427	321.018	166.365	155.803	154.235	161.5	150.273	100.025	76.3594	82.6956	92.0033	93.1699	75.3667	69.1341	78.7326	67.0014	57.3554	70.3003	58.8034	80.1948	156.591	88.9443	124.592	80.5563	52.9641	50.2914	81.8233	82.9077	79.6966	93.6195	100.87	59.9296	60.5069	90.0608	118.769	56.5559
2411	YCR066W	33.1789	40.1807	38.9708	31.6767	40.306	27.8571	35.7176	49.6468	101.846	70.3914	95.5119	121.123	126.272	116.84	90.4108	45.1987	44.3517	32.69	29.0506	39.3962	41.5085	28.7635	27.8414	46.6547	25.5117	39.6474	29.1375	28.3998	23.5858	20.5923	23.8826	42.7769	57.3807	50.1642	52.9077	25.5343	24.4441	26.9702	25.3602	36.0098	51.3112	54.3992	30.655	17.6549	21.6718	17.8675	24.4058	23.9564
2412	YCR067C	284.297	234.093	276.752	233.207	389.146	374.941	428.931	457.947	175.357	202.852	152.447	147.903	167.911	168.988	233.872	357.894	316.769	303.379	305.667	270.796	284.919	342.927	294.228	343.927	321.543	367.935	238.612	255.139	295.892	271.524	267.788	338.955	300.684	279.123	310.352	260.15	270.08	319.875	302.505	363.673	258.802	345.15	303.473	176.282	272.556	230.743	230.083	204.761
2413	YCR068W	58.1588	57.8493	56.4462	54.5025	69.7283	60.713	57.8512	113.476	208.374	129.974	186.627	289.334	190.082	226.414	140.447	98.8794	82.76	69.3415	72.1586	53.4104	58.8266	73.1543	51.6124	64.5664	67.856	63.8527	72.7323	37.0334	34.924	38.0719	37.0124	85.9562	65.5439	81.5152	81.8377	74.9476	58.4044	59.4734	69.7658	72.3887	62.5195	53.9369	48.2709	18.6201	20.9122	18.1707	8.98898	16.6425
2414	YCR069W	40.0454	28.6278	24.9582	32.6345	38.6012	35.4627	51.4624	25.0385	NaN	6.04883	NaN	NaN	NaN	NaN	7.76562	30.4641	26.9068	30.9181	40.7803	23.3086	19.2036	25.8366	32.2229	29.9793	29.8703	26.6591	22.8795	45.9222	66.8193	36.7179	58.3827	19.6077	10.761	12.6519	8.36875	60.5105	67.8058	70.5824	71.6038	38.8985	57.7546	49.836	40.2107	54.4733	82.764	65.445	46.9384	67.1329
2415	YCR071C	322.609	292.741	350.315	255.009	365.686	278.231	267.706	311.67	222.408	186.033	189.921	249.81	240.15	242.352	162.749	245.111	251.311	224.615	256.42	214.564	243.709	229.641	223.341	352.818	276.57	281.552	230.882	141.71	131.34	108.74	89.5412	317.082	329.209	339.035	310.407	272.249	246.577	245.305	250.041	252.515	260.603	274.869	204.296	123.381	173.471	128.963	138.03	143.817
2416	YCR072C	247.059	283.543	255.453	245.804	412.657	441.45	450.04	578.129	244.61	200.964	244.56	372.545	334.129	312.899	300.641	454.481	417.589	385.038	338.885	303.599	308.562	281.918	272.506	217.978	158.422	146.426	191.64	235.275	265.551	244.205	230.863	302.901	282.123	351.012	421.076	203.028	198.218	133.941	197.689	186.029	220.221	208.996	258.329	159.975	281.245	238.038	240.309	170.206
2418	YCR073W A	572.603	620.156	568.924	496.455	293.506	376.074	370.136	188.595	335.622	475.381	296.788	182.439	258.19	189.487	465.603	294.115	327.144	367.738	295.303	465.45	510.147	440.017	493.571	428.282	422.197	388.471	359.86	670.806	698.85	677.397	716.581	217.154	272.625	246.392	252.005	437.424	457.297	529.745	469.034	316.232	358.103	389.141	364.217	570.694	638.532	573.681	537.453	615.499
2419	YCR075C	28.5665	26.3368	32.2451	20.9007	25.8784	31.266	42.9951	22.9215	78.7674	61.0003	75.047	66.0562	97.0243	73.5605	58.0357	56.4447	51.8206	39.7418	34.4755	41.6327	35.5126	33.4669	35.225	46.1966	36.9947	34.0955	42.4309	28.1308	22.2909	20.9931	31.0151	49.0556	42.5622	35.3474	40.1292	16.611	25.1849	29.8733	28.3083	63.7633	33.1172	39.7443	19.1079	14.0541	18.5804	20.5445	17.024	23.2905
2420	YCR075W A	27.0904	40.7544	15.0391	36.5086	44.524	6.94043	10.1918	NaN	52.1719	26.0022	42.1639	36.8099	NaN	NaN	51.0178	38.019	NaN	24.588	NaN	38.174	41.3589	12.9984	8.98787	61.303	42.9056	35.9307	49.3132	42.1546	32.6397	75.4159	65.4743	NaN	29.3519	NaN	32.9044	62.2829	45.2801	53.0525	48.9361	NaN	44.7189	31.0611	16.2678	68.233	34.6037	42.7619	53.6199	60.8237
2421	YCR076C	25.7705	42.7819	2.78522	5.18261	23.7709	61.3046	45.3294	75.9135	229.51	78.1827	125.89	131.679	194.149	203.803	42.0395	28.5972	7.54986	25.0819	31.8332	18.1709	12.1484	12.9057	17.8629	41.1977	28.6353	26.4914	21.2709	18.0992	31.2683	45.5531	41.3672	2.97215	NaN	30.9469	27.996	26.8089	25.6731	19.2737	6.14452	NaN	NaN	19.5658	18.9922	32.6101	20.9939	4.0304	7.51604	36.8355
2422	YCR077C	439.559	361.103	466.928	385.73	388.058	332.374	316.505	481.693	445.584	492.363	500.569	524.781	473.303	501.573	482.292	389.215	418.169	348.56	366.094	466.481	423.763	407.189	499.205	406.988	448.392	395.8	454.685	543.246	548.179	519.067	653.129	455.034	482.616	542.397	421.761	289.981	276.944	247.816	293.174	442.551	463.744	410.856	329.048	766.623	643.675	712.189	726.036	721.401
2423	YCR079W	62.6613	15.5316	27.7889	45.4544	30.5379	39.8228	42.9037	78.7518	45.2874	93.7323	52.4689	172.819	117.8	123.313	135.288	43.7535	36.9654	50.2576	49.8315	25.0127	30.3978	49.6488	22.4869	127.176	32.8902	73.8616	50.3127	32.5537	38.9946	41.6502	NaN	32.1365	42.4532	53.8892	34.4468	47.9821	NaN	50.232	22.1677	36.4814	NaN	NaN	46.3839	NaN	36.8986	50.7545	NaN	24.2811
2424	YCR081W_NumOfGenes_2	18.5011	17.2957	29.5736	22.5706	29.9542	12.3807	35.2595	345.163	14.7619	24.4526	NaN	31.5713	37.3884	36.437	NaN	21.2635	25.7737	22.5779	20.997	26.3536	31.6818	27.5527	30.2398	29.6518	30.4464	18.5941	28.6366	20.596	28.4049	23.1344	22.5903	37.9892	NaN	41.5732	27.5157	27.1372	23.4558	26.9365	20.7945	22.7011	NaN	32.068	19.0372	21.225	23.7628	28.288	14.534	13.942
2426	YCR083W	156.286	196.742	154.182	175.353	197.99	262.505	298.239	218.385	119.984	172.193	98.3449	119.463	104.116	101.336	177.46	154.406	194.484	175.794	169.977	165.985	127.601	146.428	103.82	169.202	184.348	200.574	192.249	121.875	97.6422	155.555	131.091	260.268	245.65	280.171	265.675	311.078	216.65	231.077	192.892	171.671	221.575	184.154	196.734	130.295	97.1797	118.646	106.44	153.856
2427	YCR084C	1085.93	1118.06	1055.36	1078.72	1998.38	1923.17	2293.67	1907.97	917.333	932.941	734.749	574.981	468.413	610.946	1004.52	2017.92	1904.01	1878.96	1905.76	1719.47	1996.13	1980.91	1868.97	1841.11	1772.69	1881.14	2002.49	1059.21	1040.9	1212.65	1307.43	1435.01	1309.41	1265.7	1567.76	1817.35	1804.25	1575.94	1959.16	1593.6	1975.06	1890.91	1782.42	2715.38	1828.22	2165.51	2218.97	2606.2
2431	YCR088W	1807.35	1620.69	2058.34	1782.61	1776.71	1616.41	1629.09	2935.27	4904.09	4596.02	4971.54	6125.02	6105.17	7916.16	5323	1863.38	1703.27	1450.27	1633.57	1620.7	1713.59	1451.89	1482.49	1594.07	1522.6	1574.74	2022.73	2050.91	1867.49	2122.17	2307.67	1521.55	2140.14	1648.41	1942.7	2106.08	1871.52	2012.14	2107.49	2274.75	2642.24	2476.6	1903.3	3340.63	2374.08	3051.07	3287.83	3473.63
2433	YCR090C	143.826	127.576	149.649	95.4781	145.697	134.61	126.547	162.595	102.644	97.7843	97.4162	95.3323	114.886	120.001	144.565	149.227	146.769	108.777	192.484	83.9901	110.785	122.37	82.7493	113.102	101.407	117.612	75.7434	163.582	136.667	178.132	206.589	64.6739	66.3578	76.6139	77.3634	80.1768	104.657	139.837	125.451	139.771	105.383	114.031	147.72	200.301	132.807	188.007	191.682	173.308
2435	YCR092C	19.308	11.7663	16.053	36.8348	18.6592	7.02414	6.67075	NaN	17.3216	53.3188	30.3151	42.4749	23.3797	36.6338	60.8202	24.9565	30.5836	21.92	26.2557	35.4307	31.8724	22.2481	31.7847	35.1261	25.5795	32.5321	26.2895	47.9003	31.1032	35.4291	39.5447	27.8897	31.7197	31.3676	23.5549	NaN	14.01	14.2757	13.3311	26.4829	32.7476	30.0919	19.8897	11.8794	19.4083	20.7656	35.9053	16.8867
2436	YCR093W	95.0279	78.1155	86.6961	94.2271	89.579	83.6764	83.0989	88.3694	95.603	92.9253	81.4151	78.5543	95.4635	87.8028	89.5351	89.1144	87.9351	91.4714	93.0339	110.494	102.471	105.773	99.2466	82.2979	94.1977	99.2709	88.8503	144.452	140.332	131.251	141.916	70.3574	71.1605	72.3079	64.4833	73.2117	80.7856	89.1604	86.0733	88.0944	101.759	86.4342	86.1255	114.034	164.75	144.423	167.701	125.775
2437	YCR094W	42.2714	44.8497	50.9512	43.7861	38.762	41.9577	36.2983	24.3747	39.1687	54.6387	44.8142	50.6942	47.97	50.9849	49.1038	55.1015	51.4064	45.6039	46.9368	49.1411	40.3477	47.5926	40.0315	44.5208	37.5465	40.1542	40.8015	40.589	49.0073	53.4035	44.4103	26.8079	30.3467	28.6799	32.4843	54.434	57.4692	54.8828	57.9027	51.2296	45.3262	39.8871	55.473	43.7089	36.9602	40.1627	40.0965	50.3878
2438	YCR095C	16.3308	11.454	29.2196	13.2337	12.3286	11.9339	10.1281	12.0628	33.7908	38.0737	38.767	24.3452	35.0885	30.4626	37.5846	13.5908	13.1825	30.1189	19.4639	24.4985	20.5083	20.763	20.4925	22.6995	19.8926	17.3288	19.2849	18.8898	19.4694	28.5158	32.1719	17.3175	19.9892	10.9535	12.8299	17.7014	13.5615	11.9054	11.2978	32.0023	21.6871	20.5888	12.4746	30.9699	24.605	28.3862	25.4116	34.6867
2448	YCR105W	NaN	62.1089	NaN	NaN	NaN	NaN	NaN	NaN	NaN	NaN	NaN	20.0894	NaN	NaN	NaN	NaN	NaN	NaN	NaN	NaN	NaN	NaN	NaN	NaN	NaN	NaN	NaN	NaN	NaN	NaN	NaN	NaN	NaN	7.72918	NaN	NaN	NaN	60.9956	NaN	NaN	NaN	NaN	20.0402	NaN	NaN	NaN	NaN	NaN
2452	YDL001W	46.8978	41.9755	44.6781	57.4006	48.273	56.1969	54.9175	69.394	89.0946	62.3709	72.2733	56.2439	49.3979	94.1824	46.4304	54.0145	66.9396	50.8763	76.0126	72.2458	58.4961	63.0978	56.6417	52.4843	64.3417	52.6923	56.5425	64.7434	64.1931	64.831	72.8144	70.672	59.805	42.1131	63.7608	55.2577	59.2884	55.0377	57.2782	107.811	76.5536	83.5927	69.1007	62.9393	74.0781	59.1812	79.0746	63.5633
2453	YDL002C	114.455	104.346	112.881	111.703	122.407	89.5903	102.575	75.5545	128.057	135.063	147.749	120.842	123.244	161.64	179.654	105.726	114.351	102.63	94.8901	108.009	124.665	107.261	119.785	111.045	113.194	119.129	122.795	96.1403	100.069	118.346	91.4138	105.055	105.993	116.633	131.535	80.9927	104.137	91.0489	92.5733	121.361	165.906	132.362	92.0979	150.163	132.727	117.962	136.571	147.589
2457	YDL006W	71.8852	53.0703	58.5043	60.0771	78.7886	77.7189	75.6055	68.0836	102.906	108.758	105.177	93.2608	105.548	93.4553	93.83	56.9658	67.1058	65.939	66.0363	51.0906	59.1335	52.6465	55.3528	51.0228	58.9299	68.8055	58.689	77.9965	72.4174	65.478	58.0383	70.1972	73.8595	83.9886	66.1418	104.961	120.909	107.673	93.5993	70.1789	43.016	60.9135	92.5918	40.5948	59.2464	49.7924	38.322	47.3549
2459	YDL007W	1354.36	1224.08	1239.31	1618.18	1005.16	1194.54	1249.23	1251.2	1485.53	1542.98	1731.79	1654.18	1453.33	1156.98	1464.26	955.116	1017.52	1132.67	1108.07	1611.64	1573.31	1581.42	1707.37	1471.94	1410.93	1508.83	1588.53	2947.57	2612.84	3783.13	4421.44	1550.18	1391.7	1415.74	1191.04	1037.38	1009.86	1043.99	1075.37	1145.33	846.693	1098.23	763.759	3947.31	3373.82	4467.93	4044.76	4518.59
2462	YDL010W_NumOfGenes_2	49.4446	31.8097	44.08	15.7957	11.2969	18.2602	22.1153	NaN	89.0522	58.7888	39.153	24.2183	37.6469	31.3659	42.0921	21.1249	33.6797	23.8305	33.5855	32.6611	22.7205	44.497	33.3402	64.3044	48.6086	56.895	42.6729	67.7536	63.9608	58.3056	56.4325	20.4641	NaN	NaN	21.1922	42.7875	31.1863	39.2055	34.7233	56.1076	83.9984	97.6524	40.9685	58.7755	67.6992	54.3408	78.8531	55.2888
2465	YDL014W	907.627	722.778	945.336	729.07	611.215	681.292	736.546	472.915	292.567	356.111	299.894	312.959	330.591	223.276	364.088	556.726	700.816	734.295	602.004	852.225	892.887	1115.45	823.528	806.647	912.374	775.014	684.587	1518.93	1924.15	1681.75	1437.49	523.341	548.197	460.907	497.171	402.875	510.84	520.507	611.772	376.593	282.105	323.812	413.012	718.65	1323.94	880.239	1162.84	667.737
2466	YDL015C	414.802	356.159	455.574	343.569	332.626	391.95	366.114	293.993	461.757	455.294	406.167	462.756	502.529	446.977	492.431	317.179	414.335	384.959	314.931	337.444	314.06	376.841	428.976	422.021	246.984	322.81	234.177	371.352	373.397	334.844	285.134	432.7	391.167	406.241	440.506	393.863	473.367	406.452	504.991	453.156	504.316	538.013	489.445	191.942	287.09	255.807	274.091	259.345
2469	YDL018C	119.166	95.8837	148.386	115.166	170.599	121.281	131.402	160.635	251.354	192.546	209.139	295.913	311.583	374.675	204.007	144.349	138.224	121.675	126.099	141.385	125.211	110.172	152.556	100.868	80.3231	123.978	85.8166	51.7191	80.1787	55.5388	64.9986	203.927	222.848	243.255	290.88	185.834	181.62	157.087	152.612	131.962	217.184	216.707	151.187	60.0697	64.0286	71.2385	63.0502	40.3158
2470	YDL019C	128.13	126.761	133.371	131.191	122.928	105.978	114.406	132.489	103.336	110.162	105.722	123.305	120.954	121.901	122.533	108.918	113.09	115.595	114.314	88.1776	109.125	102.988	98.6249	109.961	86.439	103.484	107.295	109.112	122.853	125.981	122.618	129.814	119.929	127.186	124.421	231.058	198.597	184.547	199.96	197.537	207.482	210.861	205.661	118.052	122.897	111.804	115.378	132.323
2472	YDL021W	192.569	159.627	178.402	190.155	299.9	242.725	293.524	352.276	165.393	173.638	172.715	138.638	133.864	169.692	173.602	205.551	185.939	197.626	233.007	147.745	140.731	132.803	204.132	220.924	211.599	204.084	216.685	70.6545	76.9842	93.6684	101.676	113.173	90.3923	133.713	116.235	304.066	300.572	283.123	296.732	130.711	118.107	149.8	170.755	316.854	269.23	213.134	180.656	354.744
2474	YDL022W_NumOfGenes_2	6453.28	6130.63	6193.35	5761.09	3531.29	3886.19	3687.37	2239.71	4087.18	5925.58	4032.63	3343.07	3072.12	3584.21	7967.62	3336.64	4171.4	4337.88	3484.9	3807.7	3682.59	4131.75	3620.48	3392.76	3854.03	3099.91	4176.34	6442.12	6513.91	7802.06	8265.27	3815.36	3354.91	4017.57	3165.28	12031.2	11637.2	12646.2	13227.9	4321.56	5554.82	5824.35	6547.13	6162.56	6680.14	6000.63	5796.63	6196.01
2476	YDL025C_NumOfGenes_2	54.2831	50.8529	64.2913	51.8839	69.3905	41.476	55.0988	76.0079	59.6926	73.4797	64.1761	75.203	67.6303	73.6966	97.1028	47.4551	45.8101	48.6293	42.0204	56.1954	57.9294	50.7284	65.6348	46.2781	38.9138	55.7111	53.3265	76.0239	78.656	71.68	87.8382	61.796	77.687	114.088	88.6802	88.8522	74.5462	90.3923	90.0241	63.4797	58.9426	61.9578	62.3071	75.8612	76.5369	57.4602	75.1618	64.4527
2478	YDL027C	124.659	87.7212	135.109	127.723	102.8	99.2456	105.982	76.8894	54.0012	58.9923	78.0698	51.5792	69.1965	50.1876	63.7443	87.7578	102.757	89.335	86.2136	66.6161	70.472	71.413	73.705	99.5412	98.3732	103.145	82.4998	57.8588	61.8235	62.4851	63.7487	94.6361	83.9347	69.756	102.414	198.943	200.515	222.5	194.335	130.395	148.801	173.768	129.684	40.2214	49.2178	42.2802	49.6208	49.5169
2480	YDL029W	680.476	767.046	650.773	815.367	519.682	508.055	537.749	284.185	478.664	524.088	500.323	379.859	494.2	447.694	355.893	454.063	536.707	605.074	541.045	343.133	419.071	398.114	505.417	506.45	563.582	465.059	632.823	787.54	742.252	997.94	980.57	390.501	445.758	340.832	308.302	823.978	794.32	1032.46	961.879	737.72	735.603	940.004	876.045	1049.13	1344.7	1189.95	1042.18	1150.35
2481	YDL030W	21.3351	26.9085	20.2407	14.2687	41.1441	28.5644	30.1435	32.5952	49.9126	34.9279	40.391	69.857	43.0559	52.1154	27.6319	27.1095	34.7797	30.9062	31.3303	22.1966	14.8192	13.7226	18.9578	20.3663	19.3659	26.6776	24.389	16.2494	21.3706	14.0027	21.3659	47.1965	40.0909	30.0121	34.6678	29.5336	16.6319	31.1173	20.2647	33.692	29.0516	31.6737	28.8595	29.5743	20.9572	26.5587	22.7694	25.7349
2482	YDL031W	164.525	152.107	182.652	110.328	168.553	161.266	146.313	100.178	135.804	135.86	152.435	156.565	161.281	179.962	144.338	154.123	161.218	161.957	167.281	196.747	197.348	175.272	190.462	151.249	136.78	142.833	116.766	211.519	210.84	198.094	199.243	220.126	179.289	170.07	199.494	101.477	94.2287	99.9131	101.262	126.411	121.349	133.096	106.543	140.277	216.865	195.935	216.457	142.969
2489	YDL040C	231.183	234.851	242.267	240.326	179.551	175.684	176.14	169.579	264.656	292.471	238.618	234.043	242.364	293.751	264.274	155.968	196.877	189.776	187.784	331.3	309.223	267.099	286.671	215.344	247.895	245.776	264.313	376.138	378.781	372.585	383.991	186.367	152.516	219.104	157.772	149.553	178.405	158.346	159.393	126.664	161.551	146.029	142.299	403.666	431.367	432.38	494.878	427.696
2490	YDL042C_NumOfGenes_2	NaN	NaN	NaN	25.5025	NaN	NaN	NaN	NaN	NaN	NaN	NaN	NaN	NaN	NaN	NaN	25.6964	NaN	NaN	NaN	39.4917	NaN	NaN	NaN	NaN	NaN	NaN	NaN	NaN	44.6777	NaN	26.884	NaN	NaN	NaN	NaN	19.0391	NaN	NaN	NaN	NaN	NaN	NaN	NaN	123.572	77.4618	68.9661	55.2712	135.907
2491	YDL043C	109.584	NaN	NaN	NaN	22.423	NaN	32.5011	NaN	NaN	NaN	NaN	NaN	NaN	NaN	51.4383	24.6769	33.655	30.2751	NaN	39.8363	35.2326	36.8986	55.0988	33.8113	NaN	NaN	60.9496	96.5624	74.9509	97.4802	112.585	NaN	26.9682	48.2519	NaN	58.6457	28.6575	50.1312	46.8213	NaN	NaN	NaN	NaN	67.7592	55.3334	439.558	238.696	3152.2
2492	YDL044C	50.4499	34.1772	45.9879	66.1054	59.9068	30.7581	51.1922	77.9529	70.2413	56.4748	95.6588	64.6701	52.9394	49.8562	72.2833	50.895	43.417	43.6691	65.3994	58.9164	64.4314	54.3107	62.7709	55.6111	44.6465	38.3431	40.6961	42.3236	36.3231	55.2748	32.8852	52.0358	47.0864	52.662	49.2295	41.0702	38.3826	43.7922	34.8167	58.4542	68.5249	32.0844	55.5939	28.0378	31.5314	22.0067	43.2446	13.5655
2493	YDL045C	58.3501	65.5471	74.3243	80.8786	128.505	102.638	129.446	202.282	61.4624	91.1161	64.7473	78.6654	84.7598	61.434	68.4088	108.981	115.915	125.312	121.138	85.5189	88.7427	87.5648	79.5251	113.669	86.1762	107.11	96.6949	92.2717	108.311	98.5391	111.262	128.838	104.049	95.267	148.537	159.704	179.464	172.334	164.238	186.858	153.93	176.02	146.449	194.521	128.169	151.798	119.221	174.08
2494	YDL045W A	109.791	89.7191	117.44	147.104	92.7406	74.4359	105.274	106.063	75.8156	79.7286	94.077	99.9295	95.1674	78.6867	67.4944	54.7148	93.0398	88.1848	56.9458	133.005	106.995	84.3489	150.969	97.3531	87.9178	142.473	120.688	53.1966	54.2694	49.6893	59.3336	166.913	119.4	165.871	82.2421	75.5139	67.0342	75.22	95.9543	91.6744	63.7342	98.327	64.4278	102.72	53.4134	44.3318	61.7253	126.984
2495	YDL046W	5078.74	5215.28	4662.84	5709.47	7091.05	8107.96	7188.82	21976.1	12047.1	7836.6	9475.88	16305.1	13563.1	14998.3	10970.8	10310.6	6628.16	6401.9	9355.19	3703.26	4904.23	4520.12	3478.28	6899.85	6575.57	6825.56	8220.06	2526.72	2062.9	2734.09	2954.38	11836.5	16080.5	13396	16767.4	9794.04	8616.88	8995.61	7967.97	10742.9	13283	10921.5	9088.9	3208.26	2243.89	1962.71	2315.25	3006.4
2496	YDL047W	117.163	117.475	137.171	91.4449	110.36	98.0263	104.137	154.205	171.244	96.3182	104.495	123.393	117.734	155.272	124.266	66.2347	59.8347	61.9012	72.4409	113.978	100.505	91.2723	103.295	116.196	113.509	110.548	72.5101	110.107	123.619	128.248	117.616	135.289	107.579	117.392	101.965	105.5	126.311	111.514	154.817	133.533	112.331	129.848	134.733	131.483	119.814	136.863	143.706	147.071
2498	YDL049C	10.8517	8.27147	10.2095	6.74351	8.89895	8.54201	5.58885	6.99466	37.234	13.9774	22.7065	16.8515	61.8667	47.5017	16.7113	4.65682	18.4024	9.70866	8.84687	NaN	41.595	NaN	NaN	19.1272	20.6535	NaN	17.8488	5.13687	NaN	5.86823	NaN	7.77744	14.7883	9.16099	21.3422	10.4586	13.3511	6.62148	10.0235	9.72833	14.9561	19.4079	14.198	56.7105	NaN	NaN	56.1111	86.3423
2499	YDL051W_NumOfGenes_2	245.589	234.008	254.306	202.592	303.798	239.997	316.799	456.349	304.042	240.767	343.174	337.965	383.778	316.106	223.964	258.264	260.114	234.638	276.057	420.97	318.363	347.737	287.603	283.95	290.017	289.577	144.595	238.997	306.584	290.816	317.466	330.978	312.599	265.402	318.43	192.447	197.072	223.955	213.969	199.528	186.032	201.545	156.318	638.278	531.791	670.365	576.711	536.641
2500	YDL052C	151.2	137.746	154.993	145.763	159.31	169.344	176.799	112.716	100.336	142.7	111.73	140.153	122.136	126.995	139.986	122.64	141.322	152.199	129.531	144.304	165.078	169.973	157.721	166.901	139.143	155.187	124.48	288.643	280.915	224.254	286.492	143.213	135.39	156.231	108.48	212.405	233.048	218.847	200.291	107.9	134.071	147.657	145.631	268.416	301.265	274.158	287.683	315.152
2501	YDL053C	125.434	103.817	150.015	63.2439	452.885	66.256	40.6907	443.923	39.9176	60.9032	45.829	60.1461	38.1445	46.74	61.3058	154.634	139.481	126.016	134.932	111.557	119.744	171.694	142.896	47.8403	128.132	125.378	174.677	99.7817	136.564	172.471	188.432	163.693	192.538	178.949	189.384	117.803	94.1819	61.7899	86.5524	80.7868	NaN	58.1274	59.5159	242.08	202.878	220.418	247.885	197.69
2502	YDL054C	9.92402	NaN	6.49733	13.0917	13.9996	19.8134	7.04079	2.33243	NaN	NaN	24.399	NaN	NaN	NaN	NaN	2.69106	NaN	4.29508	22.7797	14.1274	6.32339	8.22562	14.7696	29.971	11.5248	20.8752	5.85996	7.03701	4.14425	4.65599	11.2373	NaN	NaN	NaN	NaN	8.85017	13.9303	12.7615	13.0185	NaN	7.1968	NaN	NaN	11.1012	8.53753	21.5848	10.1393	15.1932
2503	YDL055C	2805.83	2468.33	2499.9	3213.34	1479.26	1621.09	1623.31	1407.7	1380.55	1450.08	1694.96	1277.13	1568.62	1216.93	1452.85	1580.67	1702.12	1765.75	1706.97	2356.06	2493.76	2608.02	2371.82	2126.58	2701.31	2497.61	2244.77	6743.85	6775.76	8435.42	7729.2	1549.34	1375.58	1196.97	1019.82	2184.64	2778.83	3017.03	2379.19	1232.49	1002.77	1100.98	1382.94	12430.1	8777.63	7610.59	10608.4	8667.19
2504	YDL056W	20.0953	27.8113	26.657	26.4275	36.0256	41.5028	26.5928	39.4077	52.2631	41.1653	41.8231	41.0509	43.6416	66.4985	40.9308	20.2252	26.413	19.2959	14.3804	28.2286	28.4653	28.8953	36.9062	27.4061	24.1791	18.3221	25.9609	26.0876	21.8267	14.2065	28.2133	27.7673	22.9309	43.2182	30.2545	16.7446	12.4984	18.9929	19.4943	20.2746	NaN	19.771	30.089	18.3583	20.5979	17.8169	14.0773	13.3884
2505	YDL057W	70.8536	27.8926	26.8077	51.312	49.334	21.057	46.4015	55.3079	43.1693	70.3116	37.1382	55.3928	115.477	101.883	115.715	47.0629	69.0042	50.7935	115.047	21.2808	29.404	18.3418	22.9796	9.97049	21.9033	21.6137	20.1667	16.2155	18.2545	7.79335	13.0201	25.13	26.7879	39.368	33.5604	20.8481	29.5481	48.9334	37.4275	17.1192	NaN	NaN	42.4437	NaN	NaN	NaN	34.1009	84.0551
2506	YDL058W	26.2053	28.6285	28.4279	29.7592	25.6555	20.9569	20.3069	21.8736	35.0431	29.6027	28.1574	34.4617	48.4393	39.6526	31.2039	26.6071	25.2715	24.8738	33.1306	29.7693	27.9115	27.8604	27.4343	29.1036	27.2044	26.8481	32.1937	34.5183	34.4694	42.6035	39.4687	22.5873	28.1517	25.0276	18.9768	29.9426	30.3924	27.8507	32.8373	20.9423	26.9865	34.8459	21.1199	42.0749	42.8751	47.9167	52.745	49.6162
2508	YDL060W	278.051	244.432	332.521	301.76	346.825	333.719	334.225	295.677	273.46	203.373	250.575	290.151	311.108	286.59	257.553	262.53	305.737	270.262	246.64	372.849	344.974	361.565	363.711	315.615	294.149	350.589	322.587	415.12	442.33	359.225	379.387	316.711	317.535	352.334	298.768	235.991	233.23	241.795	237.04	217.018	197.209	202.978	222.14	409.841	420.285	386.062	402.221	441.038
2509	YDL061C	2455.36	1957.21	1966.61	1641.07	1865.38	1744.29	1527.77	2599.16	7021.23	4009.66	4248.56	5734.58	4969.53	5675.31	3875.13	2770.6	2350.83	2197.2	3218.83	1942.58	2083.13	1751.6	2075.86	2710.32	2447.48	2030.15	2105.62	3287.14	3223.17	2838.03	2535.55	3385.47	4043	3676.96	3555.23	2232.4	2152.78	1827.32	2544.01	2567.09	2638.96	3222.41	2853.7	4063.79	3654.29	3525.36	3967.88	4197.95
2511	YDL063C	46.7758	50.002	37.6245	68.4428	43.6895	43.9879	52.9987	41.7835	55.0716	60.549	71.542	58.4803	58.562	92.1419	116.048	34.6686	45.2878	45.3755	36.9015	61.7279	67.1055	64.8094	90.6852	58.7539	50.876	65.0284	60.5401	76.001	75.5219	81.6607	88.9012	66.8043	51.6712	62.4864	74.2787	35.7249	33.7252	26.8275	40.0389	33.184	44.2906	26.5098	29.7464	71.8195	85.1479	104.013	103.539	93.8735
2513	YDL065C	34.4325	29.5669	33.7958	27.9654	42.4213	37.1869	39.8836	76.812	59.5575	50.6029	35.9471	107.77	77.8116	111.981	46.4052	40.4391	48.6282	29.6634	44.9646	33.3965	29.7063	29.1586	35.0125	47.2014	37.0887	43.281	36.696	36.2903	37.5321	42.092	40.1927	54.7794	43.6242	41.6646	58.5134	50.6143	62.7989	54.6868	53.8416	46.4044	55.3107	45.1038	31.8782	38.1615	34.8792	37.9595	31.7362	46.335
2514	YDL066W	1093.45	911.206	1010.48	978.418	887.895	880.295	1000.58	485.983	819.831	766.813	717.851	806.131	781.46	803.243	654.188	634.374	772.561	721.92	678.806	1036.31	988.97	1006.8	976.077	965.667	1128.92	1142.58	924.46	663.771	791.555	681.607	743.203	719.149	849.97	709.621	788.997	1622.64	1489.82	1623.81	1797.02	622.704	433.463	401.341	836.599	998.961	820.737	848.627	808.784	1016.66
2515	YDL067C	1562.52	1400.14	1391.33	1914.99	1771.18	1722.87	1572.28	2550.33	559.598	556.941	490.699	617.948	579.434	619.588	612.262	1667.99	1543.54	1425.23	1916.97	1181.79	1041.47	1210.83	1865.22	1184.72	1144.81	1119.71	937.115	486.649	468.263	469.253	413.114	3999.05	2992.44	3522.72	3080.58	2434	2649.57	2798.83	2747.61	2594.53	1971.85	2542.04	3050.37	810.42	875.655	573.899	495.789	1111.93
2517	YDL070W	15.0647	19.1691	20.7319	9.41554	45.0774	27.3892	4.98525	8.5966	85.8851	15.4446	NaN	28.2638	NaN	39.015	16.0224	13.8481	10.3977	8.19137	18.9687	41.5739	32.6467	41.3563	39.8813	41.4314	29.6068	37.0382	29.2926	31.528	38.7564	30.0606	19.0792	26.691	3.90048	19.8305	17.6015	15.2711	22.7765	21.3446	14.5466	13.267	15.624	21.7154	7.73923	19.0453	31.4784	31.9764	30.1831	12.0855
2519	YDL072C	60.6998	23.7197	94.4579	73.4743	35.592	26.5458	25.8585	118.452	112.9	112.5	141.673	220.545	101.235	153.619	93.9072	43.4632	36.3863	56.0816	39.4348	63.6781	65.2147	47.343	54.4216	52.5987	66.3578	74.9702	88.7048	46.5648	48.343	36.5688	48.9847	68.9837	53.5635	85.4694	131.872	63.8863	68.29	74.5463	81.1396	53.8828	35.9992	39.144	48.0471	82.0693	59.0758	66.33	77.3737	100.935
2521	YDL074C_NumOfGenes_2	54.6086	65.2594	51.1551	66.9032	51.9847	66.261	54.7018	95.388	92.0209	66.6189	95.8695	106.484	102.724	101.315	98.8083	59.9759	60.2472	53.4942	62.985	60.5908	79.1938	62.3889	61.6947	64.7929	65.2044	67.6783	59.5228	64.4366	64.9215	58.635	55.6399	84.2298	89.3812	101.152	71.1652	71.6914	56.9635	58.2873	61.027	79.2761	68.9667	88.5943	54.3338	63.1544	64.0646	61.9317	56.7685	76.9102
2523	YDL076C	17.7488	11.2294	11.7882	4.90232	19.45	10.0497	5.78193	135.761	35.6904	50.946	64.6866	36.0399	40.5228	34.2805	24.6571	25.3952	25.1734	25.4633	16.6611	49.0816	42.6331	37.6453	38.7838	36.4354	31.2648	43.8561	28.8447	31.7031	24.2839	38.2164	28.5129	32.829	39.0167	47.3068	14.3478	28.9806	31.0645	30.256	28.2541	29.965	40.6252	NaN	42.4345	56.5374	52.0098	46.0815	48.6047	57.0144
2524	YDL077C	15.5744	10.6749	9.58366	18.3124	21.5757	8.16343	19.1001	8.3892	14.0841	23.229	15.6939	15.4611	14.8841	12.4846	11.8269	10.6178	16.4638	11.9028	9.86741	9.42699	13.238	11.3367	10.922	6.62843	14.9084	12.9164	13.3499	11.671	14.1623	13.1334	12.2768	11.447	8.46049	14.4388	15.3947	10.5679	8.7414	9.44292	11.3284	19.0753	NaN	NaN	13.958	11.6081	10.4353	13.1173	13.5105	13.269
2525	YDL078C	364.31	329.023	313.272	323.941	361.198	385.375	392.96	231.778	95.2439	129.669	113.565	104.695	111.366	95.5312	128.091	228.535	245.26	300.826	278.722	194.665	206.245	214.41	201.15	287.692	358.221	317.088	292.592	234.162	270.652	279.097	294.181	167.976	165.205	123.661	161.585	577.4	670.036	814.859	683.684	266.778	214.328	285.314	362.792	237.378	324.234	272.934	264.404	223.455
2527	YDL080C	35.5631	32.4073	37.751	56.7873	84.4008	45.9311	18.576	NaN	25.219	80.3526	NaN	NaN	NaN	NaN	NaN	20.0844	48.6642	57.6571	57.6863	49.9543	36.2627	35.5034	35.4958	40.4401	42.4364	24.2701	42.4471	63.6262	49.109	59.8916	53.8262	55.6589	31.4055	NaN	NaN	33.7491	39.5694	35.2087	30.4804	NaN	NaN	28.5727	NaN	58.6432	71.2512	56.761	63.0633	44.6241
2528	YDL081C	158.568	93.0643	174.181	110.567	136.486	189.587	196.135	222.374	390.162	176.775	192.433	433.796	241.757	139.467	170.885	144.17	217.832	67.9978	161.171	122.08	107.165	109.043	131.78	169.076	127.215	125.226	145.157	177.825	218.605	139.381	129.467	107.926	69.9095	116.7	215.199	107.811	127.642	115.296	152.322	134.737	180.315	158.607	81.3425	175.669	144.16	208.734	225.443	98.3713
2530	YDL083C	4167.61	3483.5	3779.75	3018.88	1999.83	2103.7	1863.15	1185.37	1615.28	2677.85	2562.91	1568.77	2144.77	1372.81	2326.41	2924.11	3687.55	3768.17	4379.16	3408.81	3249.36	3562.03	3807.07	3929.49	4011.04	3377.67	3638.84	9683.73	9035.7	8772.88	9315.09	2922.89	2621.96	1728.54	2092.7	4769.33	5667.54	5318.88	5167.25	3349.24	3622.62	2787.83	4762.54	11210.1	10696.6	10121	8511.36	11290.1
2531	YDL084W	535.714	583.872	535.646	697.14	301.761	324.153	308.803	226.255	279.82	524.537	366.293	280.921	275.375	255.113	558.709	290.417	351.476	380.529	343.598	615.823	627.615	592.257	578.337	456.625	486.676	528.157	629.969	1198.53	1041.3	1099.85	1256.21	249.644	282.079	329.241	225.523	509.725	555.616	575.648	527.502	226.591	236.986	303.138	225.477	1384.98	1495.56	1541.97	1427.28	1517.69
2532	YDL085C A	248.64	275.38	278.88	359.365	91.1329	117.327	104.412	90.1934	525.82	721.86	536.252	463.564	262.302	298.301	478.426	293.952	281.914	280.146	243.71	268.803	326.744	254.849	319.807	167.118	196.006	164.803	216.18	191.494	216.735	229.049	234.226	219.055	248.911	244.979	212.065	313.647	162.838	153.418	200.082	265.491	284.11	317.826	155.492	431.209	270.01	410.283	319.429	311.22
2533	YDL085W	105.509	104.575	83.1107	77.5601	100.288	124.112	108.277	120.87	102.559	141.838	108.182	87.1839	104.241	92.9475	119.758	81.1206	93.7988	92.491	108.317	54.1949	44.4259	51.0478	51.2269	44.6267	50.3404	56.8001	38.8317	69.9357	50.8426	50.9962	62.4301	78.7701	104.79	71.1897	95.9769	265.771	294.654	288.918	319.705	165.422	150.264	172.951	167.151	77.813	114.63	85.4593	73.0131	72.364
2534	YDL086W_NumOfGenes_2	1212.58	1299.3	1336.72	1336.66	2131.06	2023.64	2020.9	4733.98	2425.09	1561.37	1850.34	1548.82	1981.24	2458.2	1044.18	2114.35	1677.78	1595.37	1711.89	1286.97	1237.47	1265.96	1315.44	1486.2	1706.47	1608.6	1440.93	1268.12	1290.26	1252.57	1294.98	2338.54	2159.07	2181.7	2090.46	2359.24	1979.39	2441.93	2164.45	2661.07	2623.52	2551.3	2206.72	1155	763.05	932.066	791.184	1268.37
2535	YDL087C	30.2966	37.3322	36.1536	37.1623	41.6861	39.0071	31.408	60.5023	112.603	53.6849	69.0853	110.667	85.7187	85.4836	31.7599	29.3017	26.084	19.8811	33.8754	39.8956	41.2789	38.5418	44.7157	33.1887	27.6399	26.8397	33.4678	16.6166	20.876	19.3055	17.8999	51.9746	57.9408	65.8058	47.5326	27.4574	13.5764	9.80462	6.89962	14.8662	31.997	17.6137	23.3863	28.5377	23.1753	18.5758	9.30833	21.8567
2536	YDL088C	93.8673	77.422	81.0051	120.159	86.7246	92.4836	77.7919	91.0529	122.949	137.273	173.448	100.148	87.5932	63.6539	155.818	90.7199	85.5363	74.1192	71.3837	95.926	112.431	101.895	112.58	93.6402	91.2328	79.8227	96.1339	110.013	112.199	119.441	124.089	62.8925	64.7817	69.0354	40.2626	108.397	63.4446	97.1336	83.0086	74.9776	74.3567	50.1617	64.6281	203.649	183.112	144.15	169.746	224.093
2538	YDL090C	72.582	115.177	80.2306	109.436	123.555	107.114	130.684	222.054	249.485	185.067	195.008	245.476	196.79	213.73	301.952	124.113	103.158	118.84	125.393	87.2312	84.1448	90.2375	71.8887	106.483	78.6455	87.8828	117.891	78.6006	63.9224	77.9349	57.1889	90.6893	107.028	125.368	148.422	168.165	157.326	125.683	113.795	106.895	144.414	146.998	105.638	25.5491	44.2802	48.9366	67.8229	38.7191
2539	YDL091C	34.3617	25.6575	34.6152	24.7866	18.4437	8.65493	19.0483	25.6128	58.4523	58.7085	52.1221	85.6691	64.7924	93.9355	96.6719	23.4074	22.3507	24.9194	20.1737	26.0896	15.5143	19.0484	31.9807	15.7166	17.4963	29.9759	25.1504	24.7579	20.5404	14.3487	24.0162	41.3841	58.1689	62.3687	35.4891	30.3832	30.6275	28.8116	27.7825	19.0866	20.4438	11.5395	10.9832	22.0044	22.7564	25.8711	22.8299	22.2628
2540	YDL092W	312.537	385.173	319.762	318.12	277.333	284.398	258.552	194.171	151.636	140.459	157.57	145.857	149.294	171.671	229.972	208.732	227.386	262.913	235.24	297.607	276.029	279.977	281.854	221.512	330.678	286.372	338.814	298.775	263.877	349.086	362.412	209.988	265.583	290.038	269.853	188.807	177.384	114.015	122.669	162.345	260.671	239.416	156.043	379.919	226.643	346.112	318.745	234.997
2541	YDL093W	31.1076	33.1613	36.7897	26.1931	78.7346	69.7662	65.1165	93.2961	71.691	55.0275	73.4073	71.3702	62.4806	75.0391	81.2407	52.5344	41.9576	39.1987	40.1322	36.0293	33.0507	38.9808	49.1849	52.0416	32.8789	51.8027	53.1573	41.7099	51.5601	40.8165	36.347	68.4187	72.1559	86.7377	90.3482	79.3114	80.0219	78.8967	69.92	77.5387	80.5393	88.6908	113.29	22.3314	32.1967	28.5673	32.2215	23.665
2543	YDL095W_NumOfGenes_2	890.2	721.869	902.641	686.481	1029.76	883.554	1008.22	1096.74	650.914	643.21	519.713	696.082	877.642	688.618	631.731	978.507	879.25	788.456	893.007	865.102	868.213	880.166	1044.68	955.717	797.156	889.519	760.219	843.188	853.993	744.08	693.828	503.602	566.985	465.677	555.423	565.602	675.111	709.717	704.1	538.063	622.224	652.443	638.951	457.988	639.43	556.859	705.039	482.357
2544	YDL097C	252.753	262.792	230.652	268.082	166.046	143.89	169.072	83.3741	209.602	285.859	229.762	250.749	209.458	153.333	239.083	136.364	163.68	199.529	172.796	295.231	338.967	289.034	276.695	249.72	295.256	296.308	323.21	321.907	346.519	310.519	330.013	158.845	155.754	167.813	124.579	194.904	225.719	230.665	203.99	119.765	124.361	145.643	118.804	317.024	342.192	328.726	356.493	313.666
2545	YDL098C	11.3108	3.28734	4.79488	8.36256	5.16558	10.1369	9.8173	NaN	43.5579	39.0852	36.622	56.7069	35.1974	43.8019	38.8967	23.467	12.0922	13.191	14.8145	22.2956	17.1255	11.995	27.3326	19.4331	12.0425	18.6436	21.889	24.0679	23.4426	16.864	22.5348	36.2996	23.7501	31.2212	49.014	12.3121	16.943	11.5967	11.5793	16.1422	12.4836	71.4778	10.5686	8.88569	21.3718	9.87558	15.4764	36.1531
2546	YDL099W	174.627	212.025	222.781	203.223	91.5363	122.532	89.6848	157.78	366.077	355.636	320.854	490.972	456.106	372.841	332.747	160.022	164.937	190.641	151.985	181.43	181.622	194.361	173.643	187.319	191.133	202.257	257.167	192.394	199.817	213.001	216.965	113.654	119.94	122.191	142.026	300.866	297.631	258.58	262.664	137.772	169.941	144.335	113.434	272.243	188.558	241.658	198.804	203.786
2547	YDL100C	429.859	435.674	473.758	579.917	400.477	340.394	325.468	624.854	856.814	634.713	714.939	856.012	863.05	912.417	669.964	524.457	401.43	415.075	406.186	625.706	625.885	509.967	616.361	607.236	709.756	701.127	728.981	641.407	562.098	662.824	632.918	677.485	494.018	550.649	441.473	425.64	511.289	540.746	503.296	385.017	395.152	491.144	465.431	1397.75	899.637	1054.39	1158.73	1449.75
2548	YDL101C	65.2487	72.8937	62.3072	71.0954	60.9399	61.1839	44.0102	51.3365	69.3187	69.0089	48.7309	58.2386	52.7229	76.9233	64.2811	32.4691	37.8537	64.779	52.4352	80.6918	71.4594	76.6884	83.0171	52.7446	37.3992	64.2118	71.1046	73.3871	99.8986	79.9794	50.5664	88.6662	74.0645	71.77	75.2431	63.9337	70.5813	68.5291	56.0318	89.2243	61.1726	67.875	67.484	26.371	42.2437	26.1176	31.7361	35.7893
2549	YDL102W	64.7882	55.7141	78.2335	65.5451	57.7766	63.3747	65.6101	79.4978	66.3461	60.5913	82.4817	79.4517	109.353	58.7694	67.6232	54.4177	70.5396	70.2605	66.3432	55.571	63.3358	63.2977	58.9076	67.9735	61.5335	47.8293	57.9308	78.99	80.3372	68.4213	83.7913	47.3665	90.841	61.4009	58.4023	70.4608	51.4501	57.782	56.5904	71.2945	79.7766	58.5124	60.0062	82.8058	75.7863	94.6424	83.5493	65.713
2550	YDL103C	176.275	178.672	153.65	180.327	83.1913	87.8439	100.362	94.1632	204.382	195.088	247.695	231.677	181.319	190.654	176.549	96.2592	96.7466	128.07	108.488	223.38	199.837	204.138	182.936	155.263	177.096	172.029	191.101	194.322	247.27	271.321	278.677	124.088	126.106	121.757	98.4318	159.338	151.11	165.613	136.687	109.377	103.744	125.039	99.0442	423.913	329.466	381.713	344.927	449.204
2551	YDL104C	10.6039	23.9823	6.96164	9.23532	7.5345	7.05606	8.28198	NaN	NaN	12.0015	NaN	NaN	26.1152	NaN	5.00687	9.11434	NaN	9.3108	21.1341	18.7306	14.8223	5.7945	9.30887	15.8938	20.4346	14.0564	26.0258	7.60665	14.4006	10.6718	21.0511	NaN	13.5393	12.3994	NaN	25.8902	31.9203	43.7071	25.0317	NaN	17.1057	18.4939	6.89587	9.53547	8.16312	NaN	8.60914	NaN
2553	YDL106C	82.5733	81.1327	92.8729	73.1779	104.141	77.8712	85.3358	167.99	262.809	198.882	238.811	303.246	269.052	294.845	187.18	116.909	98.3856	111.104	113.969	102.715	102.885	90.5706	101.436	97.5391	85.9552	103.286	106.188	105.058	81.9723	80.2489	89.7541	234.867	177.719	160.386	162.189	114.904	86.561	73.1292	78.5182	138.404	145.741	153.948	92.0333	79.3709	92.0982	89.4271	87.2839	86.4799
2554	YDL107W	25.3927	12.4261	19.9833	20.8308	23.5426	16.8723	42.9761	19.1274	NaN	15.7294	NaN	48.8269	4.536	NaN	NaN	22.2392	18.4321	16.847	19.1528	25.9872	15.6133	21.5265	28.4091	18.5479	23.6633	21.2669	5.98533	12.5741	14.6405	15.1284	11.6299	15.0001	31.4673	48.2732	21.0859	26.506	11.2275	22.7458	17.2426	9.50122	48.8828	44.8577	14.685	23.651	11.6679	14.9508	18.3239	15.0627
2555	YDL108W	57.1363	44.2185	60.2349	76.1083	83.0045	56.5476	48.6305	NaN	75.2458	85.9002	83.1242	27.6211	70.9972	53.0584	95.4773	41.3275	53.9136	61.9	55.3618	76.0257	73.4929	75.3184	72.7765	48.9394	64.1066	54.8844	58.7144	79.571	86.0965	77.4827	83.2186	76.8808	34.6991	45.1097	40.4966	53.8911	59.9012	43.8971	62.5423	46.6655	62.4799	68.7077	46.3798	52.0246	69.3902	62.228	74.2309	55.9076
2557	YDL110C	56.2987	11.6373	26.0314	11.0295	16.7316	10.3397	3.82161	NaN	11.107	7.82107	14.529	16.585	13.8193	6.77487	9.62368	16.8071	32.2856	29.9759	29.0926	14.6252	16.9937	18.188	18.0569	23.7781	26.2752	26.0366	24.9421	48.7079	64.0254	78.2735	99.9654	7.95128	11.2215	6.82894	7.72656	236.257	269.25	210.755	246.217	95.9449	50.9012	24.7391	108.288	340.331	329.206	497.617	324.521	367.411
2558	YDL111C	58.7049	59.31	53.1241	81.4146	34.4267	45.0645	42.5472	NaN	NaN	34.4867	18.2068	NaN	NaN	NaN	NaN	68.9059	54.8575	82.0693	58.1688	68.0225	66.2504	37.8285	30.6145	89.1603	47.8213	40.7968	69.4983	65.8683	79.424	117.375	136.653	27.8663	NaN	NaN	NaN	36.9625	30.2596	55.062	49.944	NaN	NaN	NaN	NaN	108.415	122.279	100.488	147.291	130.869
2559	YDL112W	62.9468	59.0328	58.5742	57.1091	54.4006	53.0598	54.3853	67.672	52.5873	57.098	50.1756	52.4542	61.4396	64.9315	49.9025	45.543	56.2174	55.4955	50.8684	62.9905	56.9981	56.0967	67.6173	50.3138	51.2774	59.7495	52.5474	83.7331	72.7315	71.3948	77.4632	45.7738	38.4564	49.0202	46.7273	56.2292	61.2264	57.3652	58.6411	48.8214	43.9692	50.3686	50.2907	65.7331	73.4275	80.2668	79.3602	70.2136
2560	YDL113C	82.7606	89.2505	80.1738	79.2017	112.531	96.9605	91.1722	193.949	161.409	189.321	127.336	191.425	191.984	170.039	165.507	64.0592	97.2007	73.9637	76.4033	72.7346	77.8743	70.4025	75.3433	54.7651	60.3585	83.4315	100.836	83.5878	84.5591	86.2807	89.0354	142.904	175.965	174.936	121.196	140.941	149.35	184.44	156.206	132.706	121.486	154.552	108.002	84.9045	84.341	69.8371	76.3585	85.1833
2563	YDL116W	23.5681	34.4547	28.7568	50.235	3.39154	3.93677	7.6355	18.4975	40.8611	16.1144	18.2399	15.8137	42.2484	33.4626	30.1514	19.1116	22.0685	12.7769	14.3412	23.3381	23.5065	18.5538	21.2619	20.8219	21.9699	19.4475	19.1763	38.526	32.8073	41.1781	36.0688	17.8138	NaN	13.6161	10.3439	18.2647	24.2382	11.6526	19.1371	18.0951	22.8294	31.5478	14.8793	32.872	41.7918	36.1474	49.6216	41.2609
2564	YDL117W	21.3938	6.19633	11.0518	6.11216	NaN	38.5774	NaN	NaN	NaN	NaN	NaN	NaN	NaN	NaN	NaN	NaN	9.58273	16.7659	6.67761	15.5722	20.7691	51.5544	9.74676	NaN	11.6183	14.5131	21.9117	34.2371	23.4002	22.6486	31.5493	NaN	NaN	NaN	NaN	NaN	11.9982	NaN	NaN	NaN	NaN	NaN	NaN	35.9794	28.0064	30.7435	28.7838	33.1515
2565	YDL119C_NumOfGenes_2	46.2989	19.8737	18.5101	19.5196	48.058	19.65	28.66	48.1165	28.741	38.2308	34.8796	20.7455	31.7752	20.238	8.81396	55.8535	41.2601	33.8215	42.3366	30.9886	23.0367	25.9736	32.3569	18.7865	21.592	35.4289	35.854	47.9308	39.8535	38.6488	31.3769	28.2021	32.7615	28.2019	33.6644	28.7024	28.6525	43.1852	33.8378	59.4435	NaN	88.8209	47.1589	15.2271	33.2492	40.3632	33.4056	14.2084
2566	YDL120W	26.6567	26.7788	46.7604	29.7153	52.866	44.1138	NaN	NaN	81.4896	NaN	NaN	NaN	NaN	NaN	NaN	NaN	NaN	NaN	NaN	NaN	33.5765	49.027	NaN	NaN	NaN	NaN	56.6604	21.2905	21.6475	45.9967	16.8624	NaN	34.3899	NaN	40.892	NaN	40.4365	NaN	NaN	NaN	NaN	NaN	NaN	38.6135	9.63559	25.2487	31.0763	22.2941
2567	YDL121C	NaN	NaN	NaN	NaN	NaN	NaN	NaN	NaN	NaN	NaN	NaN	NaN	NaN	NaN	NaN	NaN	NaN	NaN	NaN	3.30065	NaN	NaN	3.587	NaN	NaN	NaN	NaN	5.98487	5.94346	5.89476	3.72727	NaN	NaN	NaN	NaN	NaN	NaN	NaN	3.29404	NaN	NaN	NaN	NaN	16.0911	5.97809	10.9203	6.43479	4.56185
2568	YDL122W	64.3547	57.7738	69.9551	60.8296	60.0495	56.0918	70.356	92.191	87.57	74.9566	68.8091	93.7417	101.919	84.0189	64.1991	54.365	57.0697	49.6039	61.2082	51.1376	53.5139	59.1833	53.2624	54.2372	58.3068	56.7167	57.3759	61.4842	63.7054	58.5252	78.3417	67.2028	58.8885	61.1505	62.265	70.0264	64.2854	67.6207	67.0052	71.0954	89.3285	78.9111	61.3993	72.7488	71.3722	80.2894	89.0518	65.2209
2569	YDL123W	13.9945	13.9487	11.7087	10.5606	1.07688	4.36619	31.9423	2.80738	3.2055	7.05596	7.02117	4.17243	NaN	NaN	3.63337	10.2528	25.3394	38.8133	21.4046	16.6887	15.8243	12.8455	9.75042	15.3632	15.9606	11.4591	10.7781	5.48732	8.65907	3.85245	8.67274	4.03655	1.70802	6.16532	3.97835	27.159	40.5497	31.0848	31.166	13.6903	15.3414	23.0924	13.3076	28.2732	18.6996	14.9557	19.6306	22.17
2570	YDL124W	1333.2	982.759	1157.85	1085.71	621.473	728.212	595.042	575.045	822.155	443	583.886	580.299	668.553	570.464	474.273	3965.81	3869.16	4360.23	4280.06	616.126	526.933	514.287	470.051	783.2	876.157	743.744	810.808	939.174	890.98	1314.27	1249.86	1532.57	1372.08	1215.05	1358.73	3898.81	3896.79	4611.46	3610.93	2090.05	2345.05	2535.56	2737.01	984.462	834.6	792.025	688.788	1083.13
2571	YDL125C	718.261	593.025	812.034	645.006	678.818	732.62	1002.48	1168.45	200.788	184.055	243.067	170.24	148.687	192.553	161.122	344.889	312.725	336.561	365.117	516.281	497.544	536.903	478.103	512.966	550.282	699.99	693.434	357.794	451.692	416.036	311.75	587.637	633.041	693.169	554.12	801.467	765.209	944.276	581.199	586.588	428.611	590.216	835.762	338.461	341.352	291.997	223.516	333.037
2572	YDL126C	2088.08	2017.95	2063.71	1965.37	1387.67	1248.15	1465.97	938.202	1615.26	1767.44	1578.43	1548.11	1598.07	1325.99	2123.76	1425.91	1756.48	1638.32	1696.6	2340.97	2496.95	2356.53	2093.26	1996.41	2421.82	2056.07	2389.26	4139.85	4728.18	6450.03	6371.28	1294.53	1496.67	1139.54	1214.43	2904.78	3281.4	3706.68	3592.32	1670.32	1644.79	1539.51	1651.43	8326.55	7415.09	8691.92	9932.46	9051.58
2574	YDL128W	99.8452	74.0693	92.2896	98.1839	98.6538	78.2534	86.6982	89.2548	130.096	111.923	97.5544	80.904	118.202	109.755	103.366	56.2971	63.6508	66.0625	64.4393	59.6649	70.3551	61.4266	66.8808	89.4961	78.3561	82.6611	82.2187	84.7244	77.3118	70.8414	81.6297	83.9708	78.1452	96.2557	68.7474	123.418	142.524	176.926	145.621	95.3715	39.7524	70.3467	78.9952	37.3232	37.1253	48.8065	49.4075	57.9357
2577	YDL130W A	30.2707	44.1196	31.1687	16.2696	16.439	61.6299	28.2434	17.753	30.4274	207.739	98.0894	24.5591	34.6994	17.0063	167.898	13.8838	20.9416	30.1927	19.1889	53.3731	117.367	164.369	98.5517	42.0331	91.6587	88.7197	154.839	18.537	41.2599	13.7654	45.858	30.982	42.0711	11.1774	18.1125	57.8191	30.295	55.5133	59.4033	NaN	16.446	11.8732	36.825	NaN	47.5027	21.1153	26.3849	30.9338
2578	YDL132W	138.178	137.947	159.596	154.226	95.3632	78.6058	91.3026	92.7425	106.084	119.306	102.828	134.196	114.521	106.496	158.241	80.9463	97.5076	106.008	111.994	162.72	143.006	128.534	147.825	111.07	121.345	148.886	143.764	185.97	201.347	186.699	163.344	98.4792	105.784	104.749	83.2459	120.87	143.15	136.148	151.233	103.043	84.5064	104.832	102.478	169.451	194.626	210.484	193.07	192.041
2580	YDL134C	191.159	206.819	200.376	132.112	306.161	283.719	328.019	445.446	181.029	78.8122	139.956	165.212	152.292	232.225	140.008	316.044	245.1	263.34	284.083	225.296	213.749	222.109	173.997	223.304	194.96	201.485	155.325	175.684	191.138	188.63	174.876	315.12	315.177	296.328	351.574	242.602	246.041	225.607	229.495	291.801	303.903	305.091	250.407	149.123	156.801	160.551	140.728	164.561
2581	YDL135C	51.6553	36.2835	56.1411	40.4443	43.343	45.3585	51.9207	46.4544	41.4978	28.5725	25.0713	48.4779	31.2636	28.9402	26.3761	46.911	48.1753	46.8809	44.1203	40.0409	32.4354	36.7213	40.1119	40.6064	35.4296	44.4031	37.0245	42.3866	58.6033	53.3024	81.2917	30.8386	26.6105	23.7069	29.7337	53.17	63.4865	67.9113	69.5956	47.408	69.4721	69.2795	75.8172	79.8839	98.0777	60.1532	94.2444	80.0232
2582	YDL136W	2439.27	1828.08	3117.76	1981.78	1136.55	1216.56	1076	420.291	3196.93	2503.37	3549.2	2696.61	1755.67	2216.5	2419.59	1801.58	1808.69	1950.19	2406.41	2001.6	2239.42	1908.3	2158.37	2199.07	2334.19	2215.8	2504.35	3871.14	3395.58	2834.95	3699.8	1778.57	3471.85	2132.73	1681.88	1836.08	2195.73	1609.52	2406.21	2311.88	1573.62	1998.67	1842.67	9746.22	6359.11	6568.03	6939.47	10179.4
2583	YDL137W	3800.06	3646.84	3845.73	4270.33	2714.37	2771.79	3024.25	2036.49	2021.71	3057.92	2265.3	1568.62	1555.31	1498.41	3367.03	2887.6	3189.65	3654.24	3306.45	3871.98	4639.03	4778.11	4864.53	3842.25	4134.17	3981.92	4367.74	4947.42	4938.35	5259.7	5029.15	2178.43	2434.36	2127.85	2456.47	6972.1	6526.5	7482.59	6482.06	3047.09	2638.99	3680.27	3436.52	4477.15	4752.32	5212.26	4836.36	5192.69
2586	YDL140C_NumOfGenes_2	318.916	315.155	329.453	311.838	243.497	250.387	244.028	160.741	259.69	317.494	309.398	273.588	255.398	254	314.545	213.52	253.908	253.178	251.372	315.144	328.812	311.926	307.806	303.082	289.926	300.547	299.589	485.902	494.887	443.944	466.278	233.952	221.853	206.901	208.65	247.038	262.528	249.95	270.35	221.612	228.774	237.297	214.961	406.936	466.247	454.768	508.887	396.782
2587	YDL141W	32.2936	20.2326	16.0455	28.5677	18.0124	19.5269	27.1507	21.4394	34.1795	34.6396	28.5869	20.9986	26.8224	24.2273	41.3127	19.6553	17.3363	19.5729	24.331	29.5683	29.8036	22.0466	27.1346	29.1309	19.39	26.6807	27.6822	40.8691	51.5197	43.0453	40.0681	19.2565	15.6761	23.0253	15.5952	37.5317	34.1787	36.0908	34.2743	28.0482	19.3388	17.6808	24.3228	31.2701	42.8511	37.5812	44.3657	44.4941
2588	YDL142C	30.5743	17.2581	46.8404	33.2555	57.6871	39.9473	49.9474	61.3676	39.1811	41.642	48.2049	50.9196	54.9344	46.8187	18.7164	33.8727	28.7741	36.9023	26.2916	30.2148	27.139	35.0241	28.7274	37.3233	29.7195	41.5703	29.8993	21.0322	27.1378	24.3088	22.1173	64.0283	40.8046	25.1267	40.955	32.8653	32.6597	31.3028	23.2472	15.7007	33.071	42.7627	46.3995	NaN	10.2286	16.5548	26.6573	12.1103
2589	YDL143W	173.079	159.357	153.326	175.037	94.548	98.5682	117.264	125.187	79.6509	86.339	80.7891	123.697	90.2679	92.5157	93.3299	102.398	108.145	136.391	123.462	202.903	176.87	177.925	167.793	135.286	185.462	153.096	181.67	363.738	415.75	486.423	505.763	91.0267	97.9759	81.2527	81.842	108.859	159.891	157.041	130.607	80.3589	96.6613	125.685	97.3425	631.647	579.579	574.638	619.532	654.482
2590	YDL144C	93.2122	69.1261	59.5481	94.7094	79.2529	82.2081	70.3712	88.0489	64.2709	76.1731	72.8621	44.9475	59.9815	75.999	63.6775	63.0102	70.1214	88.055	89.5767	103.88	89.1185	99.3753	82.9507	103.418	113.169	87.227	94.0347	109.843	113.321	124.642	103.228	45.054	41.4767	61.6949	51.2887	111.081	122.534	114.65	123.763	65.7574	48.9721	50.434	68.8921	111.813	107.146	105.454	122.447	97.6674
2591	YDL145C	829.91	830.649	822.174	812.104	747.003	723.059	745.596	719.558	1021.78	1054.7	905.665	905.342	956.02	805.967	1191.44	784.007	776.671	772.829	709.887	861.796	811.382	891.521	846.93	755.517	780.003	750.862	736.36	926.445	955.162	903.035	752.947	682.232	650.329	648.293	582.816	852.317	916.218	904.503	950.117	728.192	763.459	824.115	874.67	578.034	726.682	650.654	674.018	572.701
2592	YDL146W	11.0539	3.43753	9.77689	20.9262	27.024	12.2391	16.1385	21.4567	19.5935	50.6001	32.2923	26.1967	23.9506	24.6802	23.6473	20.2571	11.9758	15.9872	10.4924	14.0475	13.3729	9.5173	12.7424	10.805	13.7005	12.5438	12.4149	17.7036	8.66289	8.81541	13.1833	7.24594	7.62815	27.0455	11.6081	12.676	11.7311	10.6477	22.1747	17.0895	19.1281	38.0553	13.3362	8.01109	17.5706	15.4418	18.8641	11.9923
2593	YDL147W	316.981	331.998	309.358	346.299	277.153	265.154	221.443	251.568	270.05	253.783	213.177	223.26	225.64	224.419	262.669	211.833	244.301	240.942	266.649	306.426	298.107	332.846	327.957	272.245	273.729	304.239	316.644	578.083	496.789	588.171	508.047	320.802	260.317	304.401	254.284	243.082	253.409	304.124	315.871	280.937	361.777	416.915	313.2	637.596	581.867	652.162	582.852	821.019
2594	YDL148C	142.97	142.458	150.003	133.104	159.286	132.936	142.102	150.968	90.6045	102.577	93.1393	91.3482	86.3174	125.102	113.288	114.684	137.638	125.405	127.172	149.567	151.534	157.797	153.607	122.71	130.178	131.465	125.18	183.689	172.513	164.553	163.666	128.394	131.481	146.47	127.87	71.3343	70.1044	68.2601	76.2596	102.77	98.5045	113.677	84.682	121.092	163.547	160.247	165.238	128.17
2595	YDL149W	41.3911	40.2454	21.9906	31.9337	24.6112	17.3084	29.8619	61.2997	72.5051	71.6312	70.0388	114.845	127.968	89.448	56.9894	30.5205	54.4145	36.9254	47.3109	33.2868	21.5697	33.7348	21.4253	35.5512	28.9711	36.1321	26.4949	25.0959	33.3666	29.2679	NaN	47.9763	64.969	64.4254	62.4743	81.4285	62.3041	69.0575	67.1581	69.764	67.0042	64.8604	65.6611	29.0564	22.2237	31.5649	NaN	NaN
2596	YDL150W_NumOfGenes_2	36.6996	36.9671	54.0582	30.8809	33.8675	38.6139	37.5271	63.1069	46.5824	24.5928	21.6817	44.0498	52.6999	49.5097	32.2438	33.8393	39.0908	30.23	36.1343	46.2733	48.72	45.6546	48.3914	48.0799	35.2226	45.8704	42.1079	50.3081	39.1534	61.7163	51.2125	20.4445	36.9437	22.1975	24.8065	24.0861	29.2026	20.1977	21.3226	16.0396	26.3165	28.7757	24.2747	58.891	46.3609	56.8423	43.7405	55.7397
2598	YDL153C	172.12	203.82	176.955	178.156	310.098	295.804	305.066	481.581	233.345	203.065	218.704	318.76	327.275	312.321	200.275	242.893	224.035	225.099	251.892	218.435	214.997	206.636	191.445	210.62	223.89	242.959	252.801	186.168	219.511	211.584	246.044	369.122	374.064	325.265	365.398	101.613	134.585	112.703	99.3953	219.289	214.203	248.392	186.347	176.354	167.464	164.08	178.452	154.076
26	EC1118_1O4_6579g	68.9191	18.5637	38.2381	49.3855	34.064	39.8977	1.99853	71.3538	129.44	61.3863	65.9946	68.2651	40.7994	100.292	149.694	146.15	151.648	119.489	193.871	80.6439	67.905	93.6515	52.9485	72.0594	67.5923	79.7051	74.5046	46.6882	63.791	96.0066	77.4487	49.0665	34.7673	59.611	27.5011	38.5215	15.863	NaN	62.8794	32.264	NaN	14.8059	38.8809	33.2046	40.0265	52.468	58.3287	65.377
2601	YDL156W	49.3865	46.4426	51.9975	64.4501	55.0762	52.3136	65.4724	50.9986	65.5145	40.8089	38.1883	27.6235	52.4115	46.1412	24.1627	54.1288	52.4575	60.8502	70.7369	47.8559	55.3636	59.7173	47.9633	62.1093	41.519	56.1249	45.7215	59.9968	60.8277	78.9637	84.1037	28.0468	37.4772	34.4853	23.0739	58.7357	66.5548	60.858	77.3461	26.9397	46.943	50.4812	39.1326	52.7265	47.2108	50.9873	36.4366	48.5383
2602	YDL157C	41.8301	35.4713	52.1673	40.8573	32.0761	22.0825	28.2355	51.5345	56.0509	49.7575	53.2896	78.4694	82.5324	113.703	81.4449	48.2482	36.0995	27.7582	27.7386	40.1975	37.2542	54.483	34.8226	43.8334	21.6246	38.865	35.8841	54.117	29.2809	61.596	38.7842	31.7048	30.0399	41.8729	56.4734	47.807	54.0312	47.6387	46.6719	59.2284	32.701	44.6639	55.7766	NaN	24.6856	NaN	23.1417	NaN
2604	YDL159W_NumOfGenes_3	7.71055	2.97351	6.80677	NaN	NaN	NaN	NaN	NaN	NaN	5.42063	6.25236	NaN	NaN	NaN	6.26	NaN	10.1452	NaN	NaN	4.68317	2.30217	4.76614	2.41142	2.63845	1.36689	5.60688	5.37915	10.8781	8.54461	8.38846	2.22925	NaN	NaN	NaN	NaN	4.17606	13.5764	10.3009	5.09373	5.35442	NaN	NaN	NaN	NaN	1.77023	NaN	3.90456	1.46076
2606;804	YDL160C;augustus_masked ATQ_7 5187	495.653	444.441	500.993	444.223	535.502	590.368	511.626	227.658	430.776	345.219	411.909	359.598	251.523	322.177	359.181	445.955	509.443	461.439	575.561	442.044	408.072	383.379	449.308	431.168	404.868	416.742	394.171	549.588	559.492	556.323	529.688	378.658	332.366	301.435	334.123	445.576	479.231	481.043	472.265	460.165	367.257	497.058	540.396	604.333	685.136	763.825	854.69	618.792
2608	YDL161W	80.1416	71.3918	81.9705	80.8904	69.513	62.3276	62.2938	82.5994	138.154	105.692	144.316	160.499	168.764	190.687	167.339	75.7931	78.3109	72.3017	74.7918	96.109	83.8016	70.1727	80.2328	59.3629	75.7375	78.8854	85.7102	102.175	128.599	126.846	182.913	46.9327	85.2095	108.925	82.7117	94.5665	81.5408	89.6623	94.657	135.76	111.282	148.44	69.721	219.031	143.542	215.269	202.046	266.351
2610	YDL164C_NumOfGenes_2	97.6401	104.537	96.9994	105.053	92.5972	106.343	78.3504	192.259	175.152	121.315	194.99	171.033	275.576	219.748	212.937	76.0471	77.0447	56.7175	55.742	113.829	128.031	107.597	127.624	83.4373	100.806	100.016	100.354	115.06	107.61	111.357	112.003	87.7653	174.52	114.838	127.033	119.096	80.0148	62.6134	79.781	84.9978	89.0739	69.4403	81.6165	213.771	138.999	139.478	179.677	164.134
2611;809	YDL165W;augustus_masked ATQ_7 5187	39.3062	135.519	84.6397	150.525	97.5887	68.0609	87.6228	NaN	110.376	37.466	59.4692	49.4583	33.1866	NaN	45.4699	41.1239	NaN	40.3246	27.9022	70.2672	57.8504	46.9508	58.64	57.4688	63.6243	36.6938	45.3092	45.6891	63.1833	91.1055	74.9917	30.2317	44.8951	31.8199	NaN	45.4589	47.6254	47.4934	43.074	NaN	NaN	34.2635	NaN	118.518	111.784	106.039	163.684	121.233
2612	YDL166C	64.8431	58.3615	23.693	37.759	37.5408	27.3211	35.8229	56.9397	123.725	54.5335	80.9297	72.6846	50.3862	93.6921	79.1258	40.2319	47.0392	47.124	41.5391	89.8976	96.2625	97.2999	99.92	68.3641	52.1752	85.4173	79.0355	109.033	97.8557	77.8091	68.0071	50.4071	34.2626	39.9149	62.1277	66.8844	86.4685	60.0475	79.2177	40.2766	41.7055	31.5609	27.5582	72.1784	107.382	74.6389	99.67	75.4717
2613;807	YDL167C;augustus_masked ATQ_7 5187	15.2104	4.61563	1.95739	5.75632	63.1128	NaN	4.06844	4.45338	NaN	160.335	NaN	NaN	NaN	NaN	40.9348	9.34603	11.0484	3.94944	1.97436	2.43009	26.0161	4.83952	18.3018	45.8975	5.15881	22.4285	8.09233	27.7765	30.2089	25.1131	33.9809	2.74014	NaN	15.8743	26.3385	11.4333	16.5322	16.1176	12.7099	NaN	NaN	9.09256	12.9245	13.2118	21.6093	26.639	33.8604	NaN
2614	YDL168W	2523.91	2614.21	2532.53	2148.69	2095.83	1930.37	1828.49	1575.45	1976.29	1690	1812.02	1689.22	1522	1471.83	1727.99	2777.53	2526.61	2314.75	2462.56	2116.44	2283.29	2248.09	2270.57	2934.24	3208.06	3198.03	2241.14	1901.37	1797.29	1716.99	1647.65	3460.06	3298.04	2823.48	3144.26	3935.12	3980.53	4254.62	4625.1	3629.92	3701.42	3786.02	3319.26	1921.41	1898.3	2060.46	1892.31	1903.09
2616	YDL170W	20.0402	5.76759	15.8003	NaN	18.6574	19.3443	23.5735	33.646	32.3979	61.6246	77.2118	64.0265	112.67	45.2313	40.0174	7.76382	9.7712	8.93152	7.95703	15.3145	12.9641	11.7409	13.8827	NaN	6.55426	14.2338	NaN	4.43291	9.5289	NaN	NaN	18.276	26.4923	19.9842	NaN	13.0306	NaN	20.0618	12.6216	NaN	NaN	NaN	11.3452	NaN	NaN	NaN	NaN	NaN
2617	YDL171C	2791.41	2764.2	2682.02	2737.96	3173.55	3052.07	3181.98	3768.48	3755.68	4395.16	3695.71	3201.86	2988.43	2731.46	5799.89	3748.9	3415.49	3740.97	3294.25	2008.25	1842.04	2170.98	2665.73	1676.59	1805.47	1755.79	1746.82	2052.27	2118.84	2186.79	1929.89	3775	4155.95	3789.82	3662.71	12274.5	12194.7	12387	11702	4126.7	4367.92	4344.4	4255.91	3865.2	4813.39	4483.23	4131.35	4133.24
2618	YDL173W_NumOfGenes_2	60.6018	76.6327	71.8031	63.0917	66.042	68.7136	74.023	43.261	42.7966	55.6139	61.9112	60.7727	42.0615	38.1075	77.7208	72.4559	82.5169	85.0452	71.507	68.8145	72.9877	63.8204	58.8838	62.3215	68.797	52.2004	69.2461	63.2575	74.2922	83.6609	86.3367	36.5509	40.1548	45.2241	55.6564	47.552	51.8703	52.2778	53.4165	89.8777	99.9268	95.1784	92.8925	68.5999	46.8309	57.5971	55.9094	45.9382
2619	YDL174C	1999.74	1817.48	2031.69	1908.92	2476.77	2406.62	2594.06	3320.45	1214.87	956.783	1066.07	1182.99	981.4	1249.55	664.977	3765.67	2492.78	3011.95	3103.03	1616.55	1706.68	1718.33	1948.88	2481.96	2522.41	2703.33	2272.28	1144.16	1370.89	1202.51	1100.77	5732.95	6388.68	6085.76	6086.46	2766.89	2669.1	2743.66	2905.9	3484.42	2953.55	2673.4	3722.73	1036.67	1104.45	1029.48	1227.36	1180.18
2620	YDL175C	110.988	137.363	113.17	108.515	157.736	160.744	153.095	228.987	257.37	216.532	281.663	344.125	253.382	250.96	153.88	110.694	84.3501	85.1051	113.383	103.022	118.23	126.724	93.5111	106.744	78.4631	127.46	93.4461	82.5611	121.908	81.3023	50.72	215.536	189.609	148.797	222.685	119.124	114.635	106.733	108.708	107.873	143.016	155.828	108.235	48.65	104.682	69.6227	72.4486	41.875
2623	YDL178W	837.963	941.614	776.366	938.402	1050.99	1071.05	1094.58	1055.44	738.698	347.048	402.075	338.343	219.315	652.849	184.192	884.004	823.985	785.289	823.397	768.238	758.342	815.49	790.211	923.25	921.731	1001.15	786.448	632.191	709.213	739.285	848.892	1084.46	1033.09	1103.02	903.204	1380.29	1212.26	1313.77	1409.65	945.237	1187.78	1137.31	965.073	908.731	649.406	709.528	623.88	859.98
2626	YDL181W	162.692	187.769	242.17	199.324	106.092	67.4584	69.6106	138.431	539.957	626.337	448.481	558.641	581.132	664.162	972.644	116.122	119.175	105.104	102.622	256.171	283.952	170.63	195.681	128.095	150.106	131.87	233.949	54.0326	67.0747	96.5486	151.114	72.4216	94.1147	75.0791	64.2	149.505	146.017	124.298	222.504	84.2991	139.823	152.51	81.4955	650.482	292.842	451.722	349.772	428.451
2627	YDL182W_NumOfGenes_2	1669.29	1725.93	1669.75	1656.6	1242.91	1191.87	1171.74	1007.73	1722.41	1342.14	1663.42	1758.39	1827.41	1723.76	1714.43	1549.65	1687.29	1508.92	1662.52	3291.9	2998.36	2793.41	2887.46	2381.79	2359.18	2500.15	2352.7	1789.62	1714.68	2207.49	2116.23	1693.45	1496.2	1579.58	1383.91	2017.99	2267.5	2746.7	2472.37	1894.68	2342.14	1991.34	2187.36	3384.82	2828.23	2725.12	3015.81	2728.17
2628	YDL183C	33.062	41.121	34.9697	31.7481	40.7225	37.4807	30.7985	21.4402	88.6239	70.2191	53.1143	72.1485	83.8297	77.7673	63.0326	47.5326	59.6776	49.3546	37.6661	31.2645	28.299	28.0575	38.7117	34.9135	25.5485	36.4249	29.8464	5.75714	23.2624	10.9684	17.4504	54.1378	38.3368	48.4697	49.3816	71.494	58.1375	45.6971	62.9812	43.4706	36.181	59.0312	62.9952	19.831	25.0661	24.2205	29.2262	27.2809
2630	YDL185W	611.73	630.709	577.438	621.722	366.313	417.189	402.422	322.734	455.302	455.139	524.764	420.192	448.762	386.894	562.033	420.891	516.852	518.397	494.957	792.782	724.484	697.753	670.712	574.979	652.715	534.955	642.302	1143.61	1194.17	1494.35	1500.49	323.72	346.399	302.424	298.955	692.795	697.477	703.668	777.378	355.919	365.062	359.059	406.396	2808.28	2017.66	2212.33	1816.34	2191.45
2633	YDL188C	53.8567	16.2513	27.5326	9.89567	111.434	17.2725	10.4248	64.3499	60.9007	58.3192	81.6997	90.3968	38.7405	47.032	46.5275	43.354	38.6243	59.1922	40.7428	63.993	40.3555	47.6136	24.0944	28.2576	36.9292	32.9392	35.2891	29.7573	59.684	58.5709	40.7056	NaN	NaN	NaN	NaN	72.2869	63.762	54.8225	85.5561	31.7848	58.451	43.1536	28.8371	36.7283	23.213	39.4891	29.3401	33.9207
2635	YDL190C	93.8842	87.4645	85.2065	85.9916	76.8701	62.2372	61.2549	65.8368	89.2093	91.1438	108.223	109.841	111.525	136.574	107.152	72.6964	67.5834	68.2253	74.1794	87.9469	89.299	83.3668	92.511	69.7582	67.1268	81.0907	87.8358	105.652	107.779	87.3732	101.7	83.5279	98.9775	99.402	86.0327	94.9607	75.9027	87.4344	93.0441	79.4568	98.9861	94.9775	77.4901	116.732	105.501	120.18	123.096	129.706
2637	YDL192W	919.276	1072.33	1095.68	1231.3	456.283	477.622	486.621	274.685	127.879	379.115	294.757	174.026	198.607	149.627	492.522	387.35	544.892	521.122	455.91	991.785	1032.17	1134.58	1031.56	761.199	875.52	635.825	756.3	1790.1	1398.52	1704.34	1703.47	232.397	256.086	200.068	222.274	1024.81	783.427	907.963	844.723	400.935	274.963	230.755	318.003	1665.09	1497.52	1747.86	1256.68	1487.21
2638	YDL193W	74.0854	56.2041	77.6028	54.9984	60.8552	50.4047	71.3717	50.2835	74.6972	103.79	97.367	125.733	89.1977	96.47	133.018	52.0416	59.3916	59.5025	56.3479	74.2741	57.7928	63.5006	52.349	76.4091	60.6578	61.7029	65.6551	70.8976	86.38	77.7386	76.94	44.9937	58.7414	59.8247	49.7893	95.5469	80.8127	92.0805	73.6077	49.4135	59.2798	64.5623	60.6876	118.133	83.5357	103.95	98.5105	120.346
264	augustus_masked 5482 AQA_4	78.5713	77.412	44.3939	53.667	95.395	69.4412	98.0623	NaN	46.5367	124.241	89.5741	83.3127	48.4972	52.3976	155.733	73.0773	115.191	85.3597	68.5383	32.685	31.133	37.0799	32.3101	52.3984	49.5905	44.3334	40.8102	31.7491	29.3816	22.5317	31.0584	79.1248	73.5638	95.1389	76.1387	150.191	124.309	102.011	104.07	59.4293	94.2479	77.5858	90.9904	31.9345	26.997	40.2552	50.459	19.085
2640	YDL195W	360.475	361.119	382.633	326.543	319.76	319.135	395.655	581.889	669.794	426.39	559.632	834.311	938.213	900.315	374.153	360.771	330.612	289.746	295.012	307.871	369.141	360.975	292.445	276.751	323.026	339.887	334.005	303.337	335.358	308.462	374.283	571.558	470.901	522.356	571.87	495.858	467.815	436.19	431.311	430.358	199.531	132.623	511.932	384.712	271.683	297.522	295.961	430.336
2643	YDL198C	849.028	743.002	865.114	566.862	995.285	1048.31	1017.55	247.327	357.809	292.068	360.148	269.253	239.968	291.577	319.676	701.524	787.246	660.22	783.785	688.498	645.139	615.691	781.489	878.929	774.835	655.694	579.69	460.277	471.263	454.724	487.087	405.856	351.822	336.301	453.106	886.3	1005.95	1056.78	1108.25	352.385	484.541	536.837	478.684	504.59	498.357	535.441	547.133	574.197
2644	YDL199C	38.0881	12.7557	17.9483	NaN	NaN	NaN	NaN	NaN	74.8379	42.2817	32.2233	32.8474	46.9298	67.7605	128.031	21.2221	NaN	19.0521	NaN	NaN	23.4772	33.4653	NaN	36.1349	NaN	NaN	56.0719	21.6787	NaN	18.3898	38.0112	NaN	NaN	NaN	46.1268	48.9506	44.2885	40.4338	41.0534	24.1844	NaN	NaN	20.4692	NaN	18.9169	23.4513	NaN	NaN
2645	YDL200C	12.513	NaN	16.8246	6.38907	12.4985	8.54772	NaN	42.3635	48.3242	40.1265	36.6232	23.2077	27.7638	NaN	42.4258	NaN	21.5959	NaN	15.6725	NaN	27.5595	11.7484	NaN	NaN	NaN	NaN	31.2015	18.6113	12.2052	36.9209	33.0731	NaN	38.5772	NaN	22.0759	19.7007	7.52848	NaN	19.725	NaN	NaN	NaN	NaN	NaN	26.2322	11.6419	21.7764	13.6117
2646	YDL201W	206.312	213.109	231.164	192.217	306.484	256.502	319.543	396.786	225.684	207.473	254.066	217.292	248.541	253.003	210.47	231.208	235.105	232.67	214.937	275.15	271.255	231.665	247.566	169.898	194.871	214.707	201.3	172.176	158.687	135.693	157.85	295.249	296.727	330.264	333.39	186.953	207.03	160.368	166.859	112.694	170.747	183.836	160.605	215.155	205.75	198.593	197.328	235.736
2647	YDL202W	84.5675	88.5912	107.001	88.1081	97.506	88.5789	91.038	137.16	104.317	58.8709	88.9134	153.806	72.7772	113.784	88.9367	82.5264	83.9459	72.7198	88.9202	103.369	102.479	87.2883	77.8661	128.492	97.948	123.191	98.3072	52.3882	56.9857	36.834	41.0828	125.614	124.814	120.245	123.741	60.6489	61.7645	56.208	70.0829	105.138	90.2724	60.8678	72.8702	58.0435	64.332	55.3216	53.0182	74.1181
2648	YDL203C	39.1378	24.6154	11.3789	33.2689	18.3984	63.1889	57.0448	82.303	108.915	62.5531	101.587	79.5135	86.1226	81.8529	82.2744	52.9194	46.3042	45.1629	68.5665	45.0931	40.7357	41.4402	48.5876	32.6967	41.9694	56.6655	52.5266	49.3458	59.357	52.143	48.0298	47.5241	66.2375	49.6662	54.557	87.1278	49.7499	76.7397	50.5431	57.7514	64.5575	43.6629	54.2092	45.7637	41.2044	43.5816	49.3303	53.5676
2649	YDL204W	197.801	225.093	231.488	203.061	219.943	204.989	223.542	274.36	262.567	212.762	220.178	263.785	299.485	289.227	194.206	350.043	377.645	365.897	399.372	92.8662	97.3418	100.011	88.1248	138.977	147.327	103.884	152.823	34.3864	29.7881	29.6854	55.3014	575.167	557.256	530.272	538.873	1149.28	983.177	1010.01	1455.76	741.697	831.765	733.97	736.606	733.994	299.895	301.534	377.622	929.877
2650	YDL205C	34.5121	25.4101	18.0702	38.9211	13.8326	6.77367	19.689	105.956	22.4424	29.5703	24.7899	14.8745	29.6543	38.1358	27.4313	19.0662	21.2839	29.0576	23.1962	28.3246	33.406	30.9339	27.6577	16.8993	32.8458	32.6514	40.0277	20.0143	24.0462	34.1667	34.7221	21.7606	26.8336	32.7052	13.9982	26.2241	31.7347	25.5401	28.6087	21.1083	NaN	26.8081	25.3085	68.0091	55.7815	40.6766	60.2284	78.6709
2652	YDL207W	24.7654	20.5545	26.496	22.1777	22.9354	32.1821	19.7052	32.0147	29.8926	37.3184	29.6711	36.7629	43.5805	28.2916	22.3389	14.6924	19.3417	19.7613	13.4416	26.3213	22.911	22.827	26.091	23.6069	15.168	24.4298	21.942	26.3702	26.2253	25.7978	16.4468	18.6172	20.7093	19.779	22.8563	19.1799	18.4714	19.6758	18.6026	21.0117	9.91681	22.3499	14.4855	14.3693	19.8588	17.406	26.2358	17.5348
2653	YDL208W	351.103	443.078	448.392	349.113	256.866	352.736	259.827	86.3406	70.8334	94.5137	72.6024	150.543	51.5442	123.872	97.422	231.621	282.38	232.903	222.338	437.755	432.064	452.904	354.213	328.433	432.328	276.249	254.245	558.982	557.492	627.48	606.236	123.981	137.221	113.284	145.021	166.644	209.89	219.12	256.892	204.911	186.769	266.463	187.606	715.232	612.053	736.89	792.892	747.346
2654	YDL209C	42.1285	42.8965	24.3758	20.8455	49.1592	44.2805	38.8579	62.2868	103.376	87.6567	66.7523	86.5128	55.666	48.5159	95.4034	52.6856	35.1546	47.5445	34.3615	53.9851	59.5281	48.6261	49.7262	53.1669	56.1365	46.0483	48.078	31.6819	39.8927	29.354	32.8706	99.7677	93.3033	118.49	35.7082	49.549	52.7142	44.5869	49.9934	54.1616	70.9511	65.6635	37.6942	48.3254	56.4925	48.5805	44.5199	42.2831
2657	YDL212W	NaN	110.171	73.704	NaN	100.479	NaN	65.2644	59.4076	49.7768	76.3361	41.0905	250.094	25.7157	177.884	19.5934	NaN	NaN	NaN	NaN	NaN	NaN	NaN	69.8789	NaN	NaN	15.6148	NaN	NaN	NaN	NaN	NaN	NaN	NaN	NaN	NaN	NaN	NaN	NaN	NaN	NaN	NaN	NaN	NaN	NaN	NaN	35.1543	46.7249	NaN
2658	YDL213C	214.407	249.289	220.23	240.042	225.384	232.078	243.991	231.487	152.433	158.473	139.882	198.625	168.315	155.526	116.395	224.723	248.079	234.074	224.759	249.422	260.204	297.894	212.941	169.957	250.459	221.37	236.546	259.839	301.666	199.983	212.118	214.923	211.261	179	208.465	148.349	153.226	173.376	152.241	171.887	169.056	93.896	145.429	189.053	284.883	256.097	245.524	205.943
2660	YDL215C	171.382	156.649	186.665	177.459	177.541	178.652	172.688	191.862	112.467	92.9945	89.0018	86.5587	98.3427	110.157	70.8125	139.245	151.062	139.818	167.005	82.5391	89.2792	80.817	153.094	191.449	184.444	162.134	194.523	144.085	151.597	164.404	162.197	158.568	148.642	142.014	156.694	215.339	215.381	244.759	235.323	270.674	331.83	378.396	356.519	98.2547	138.416	100.751	101.963	115.184
2661	YDL216C	4.29757	NaN	11.882	NaN	31.3203	25.7912	NaN	NaN	NaN	42.8477	NaN	NaN	NaN	NaN	NaN	21.0698	18.954	6.48085	11.2445	13.3189	15.7853	8.5174	NaN	NaN	22.7876	9.69346	7.93709	NaN	18.0364	NaN	NaN	NaN	NaN	60.4177	NaN	19.0673	41.8402	39.4817	11.7711	22.7332	25.4703	12.2471	6.60891	NaN	6.52843	NaN	19.1615	12.4668
2662	YDL217C	51.4356	21.6801	25.4289	22.0555	12.1664	23.9257	19.6304	9.50931	34.2091	33.0894	28.2868	NaN	NaN	42.7208	37.0583	22.0773	44.2958	25.7447	32.9016	25.0407	21.2962	30.78	27.4147	36.7064	31.0708	22.1583	28.5324	42.8466	42.9194	32.3259	45.4754	30.9205	15.7628	33.2181	27.6346	39.1337	38.2194	36.3235	32.3064	51.4212	57.3517	30.809	40.5286	58.3441	33.2303	34.3246	50.834	56.0992
2663	YDL218W	14.8548	5.48349	9.79669	8.41177	6.79625	20.3539	31.2144	41.1414	244.719	124.028	146.61	162.493	85.1921	306.732	154.338	128.571	125.848	137.07	143.872	NaN	NaN	NaN	NaN	NaN	2.72821	NaN	NaN	NaN	NaN	NaN	NaN	NaN	NaN	NaN	NaN	NaN	NaN	NaN	NaN	NaN	NaN	NaN	NaN	NaN	NaN	10.6043	NaN	NaN
2664	YDL219W	595.833	551.417	527.517	584.932	815.713	689.085	760.067	1058.28	365.151	381.269	380.119	384.635	380.575	249.735	316.915	701.547	647.221	652.781	633.743	502.644	606.99	623.585	509.902	459.224	570.614	652.852	637.019	576.667	720.698	632.582	729.036	389.656	390.336	380.018	425.071	527.088	536.009	490.954	520.711	469.19	88.3073	45.4553	564.539	580.53	433.277	450.978	440.112	635.647
2667	YDL222C	1196.56	841.626	1290.98	855.686	1405.84	1316.18	1174.16	1640.84	1213.33	983.785	859.942	1171.38	1164.69	1220.91	738.095	1557.69	1398.17	1335.59	1637.3	121.156	139.474	115.231	145.734	160.997	219.147	208.576	164.685	38.277	54.0271	35.1646	43.5697	1593.35	2163.08	1738.01	1543.9	1894.66	2053.15	1897.48	2127.33	1365.8	1269.03	1417.61	1257.26	240.843	140.038	137.14	138.896	353.787
2668	YDL223C	923.057	985.449	1006.85	922.868	595.637	625.545	680.754	710.834	601.745	681.154	661.615	656.442	574.568	723.027	735.09	1176.03	1243.24	1122.69	1354.73	95.2499	163.241	140.779	142.127	245.148	304.271	214.119	374.289	118.852	108.778	101.197	149.696	1392.82	1635.1	1547.01	1648.13	4195.54	4011.4	4229.07	4679.07	2897.31	3266.63	2766.55	2108.38	1915.1	1243.15	1104.75	1421.86	2528.55
2669;80	YDL224C;augustus_masked 12142 CPK_4	28.4913	7.62521	8.21206	7.70043	4.1697	1.45612	8.01576	2.12377	NaN	28.8015	NaN	NaN	NaN	9.53189	4.46208	20.2112	5.70371	3.92401	9.80199	8.92604	9.36644	25.6563	18.5949	12.3196	9.32875	5.40999	1.35252	27.9158	36.1586	35.7249	31.3642	NaN	18.6657	14.2911	NaN	11.4492	10.4492	9.1277	23.2913	NaN	12.6286	NaN	24.5704	30.0139	31.1414	13.8711	29.6586	26.9223
2670	YDL225W	152.28	159.453	171.751	162.667	119.365	110.811	111.254	126.808	105.362	137.104	164.111	147.357	114.502	101.775	193.253	103.568	138.905	121.702	118.906	204.524	164.474	167.585	168.405	147.958	154.777	140.427	168.328	238.245	233.213	284.091	298.493	95.7639	91.8659	107.399	91.1549	150.951	133.574	166.527	131.475	119.25	197.034	195.667	118.561	326.22	241.129	300.73	308.798	291.254
2671	YDL226C	110.518	113.29	117.754	105.376	74.9392	88.6867	82.3764	83.8156	76.1604	64.5927	55.683	77.9682	101.109	98.084	62.9865	66.4309	114.348	86.9883	80.6909	123.194	121.52	116.643	121.131	118.711	93.8841	91.958	96.5522	197.302	192.709	159.528	190.336	55.1941	69.6348	57.9855	67.4591	130.6	155.863	134.509	145.003	90.4115	101.121	96.6251	82.875	134.704	115.348	156.199	134.543	122.454
2673	YDL229W_NumOfGenes_3	14390.3	12695.4	13097.4	14536	8333.75	8360.44	8897.07	6258.91	9110.77	8571.53	13572.9	9584.93	12495.5	9541.45	9442.21	8195.7	11752.9	10465	10995.3	17795.7	15721.7	17085.2	13831.4	10632.8	13819.9	11973.3	11579.5	32647.7	34331.6	43001.3	44402.3	9628.8	10396.4	7012.61	6875.86	13157.9	13493.9	15442.7	13591.5	6023.08	6576.76	6498.07	5720.4	70594.7	51396.5	59742.5	54688.3	59935.7
2674	YDL230W_NumOfGenes_2	126.021	115.584	135.27	143.102	99.9248	99.9132	93.896	130.317	144.911	168.34	187.004	163.205	137.155	175.012	185.978	50.7123	66.67	78.4891	63.3824	122.809	102.342	102.654	113.706	103.671	98.9691	119.146	100.508	145.202	136.614	160.115	144.69	153.845	152.601	158.553	144.163	160.359	165.505	141.241	137.982	112.745	133.1	149.12	97.1766	181.711	173.343	172.181	178.387	156.278
2675	YDL231C_NumOfGenes_3	35.6042	23.89	36.5195	34.4698	22.6119	28.916	32.9532	43.2941	NaN	NaN	32.8186	74.3409	49.953	NaN	67.4453	46.4775	51.9238	51.4342	31.0834	57.2437	47.0285	49.8998	47.4919	57.3306	40.7739	58.8501	58.8943	84.7298	61.4997	81.0381	60.8775	71.213	73.3433	55.889	70.6404	54.983	53.8539	63.3051	43.7306	65.2573	84.9591	70.3426	41.8345	60.1604	72.1779	69.356	67.5777	57.2631
2678	YDL234C_NumOfGenes_2	24.0707	12.8881	31.8014	18.4233	20.4854	20.8389	26.2624	34.8379	45.5444	35.7912	39.0113	35.8299	55.3316	31.7754	34.2234	18.9826	26.2625	18.7285	20.1718	20.6127	21.1547	19.8467	18.8103	25.9034	22.329	25.2402	27.0739	17.1407	18.8396	23.9612	21.3932	20.8621	33.2103	25.439	23.369	32.3868	26.2337	32.8038	38.5052	26.5137	27.9722	31.5124	24.5108	26.6013	19.821	24.4667	29.8433	25.9131
2679	YDL235C	31.7126	10.2929	13.763	26.5247	22.9785	11.4818	23.4699	56.6131	17.558	30.9034	35.1447	34.7933	32.4855	30.4407	30.2053	20.1914	18.1154	18.0051	29.076	28.5761	27.9965	26.7912	15.0295	26.4496	19.3466	33.4307	30.4129	21.4504	18.863	27.8532	15.8467	18.6634	19.6354	31.6244	20.5108	27.9898	27.9359	29.1302	20.8695	26.9445	23.2908	21.9412	20.4575	31.5468	23.9448	38.7307	46.9432	52.4633
2680	YDL236W	58.1343	34.6343	24.7468	42.1153	41.8606	19.6197	8.3357	79.8464	NaN	NaN	8.42576	NaN	NaN	NaN	NaN	53.8146	22.5661	31.4895	60.2256	36.2149	34.9009	51.0684	44.258	48.5524	71.8464	44.2002	70.2185	241.196	221.301	308.332	431.712	NaN	70.1188	NaN	NaN	39.7666	49.8183	52.1779	54.7709	NaN	NaN	NaN	30.4474	601.841	338.697	419.295	473.365	603.268
2681	YDL237W	81.6278	81.8865	90.1176	83.2406	91.9526	101.35	101.966	175.423	209.762	132.879	167.897	258.117	290.548	338.201	155.94	89.3316	87.4585	80.4962	80.577	77.7608	72.2331	77.9337	83.8262	110.384	77.0041	87.7644	95.7192	61.4604	74.7006	79.405	73.3451	110.41	94.199	100.188	116.145	55.103	57.5994	59.5283	67.5174	126.305	147.115	118.562	115.956	89.9042	51.9788	62.2744	67.5385	80.0733
2682	YDL238C	41.3481	31.4981	31.7401	20.2662	29.233	13.98	17.4798	47.4766	111.882	70.9127	150	76.518	79.3486	91.8746	85.9376	25.2672	35.3879	24.455	16.7833	33.6233	30.2342	34.0588	22.4576	15.6308	33.5575	41.4388	36.7154	22.2259	22.5863	15.3606	28.7857	23.5629	47.3465	57.8229	29.5978	26.1766	30.1334	24.5986	36.2652	19.8243	27.7364	24.9467	14.2001	8.03677	7.20362	11.7318	8.04067	10.5079
2691	YDR001C	163.402	169.319	154.276	192.717	136.751	127.476	129.58	161.73	199.599	287.631	269.711	175.096	225.566	220.53	283.058	135.948	165.35	160.261	181.016	169.862	159.356	155.433	150.269	117.403	142.881	132.656	130.187	195.898	225.114	236.45	269.638	175.864	178.201	160.226	195.542	467.652	526.095	595.991	590.995	295.304	329.489	385.83	425.456	304.233	383.383	347.305	300.382	355.05
2692	YDR002W	377.413	301.492	359.944	332.539	211.02	168.587	154.292	163.458	129.05	321.481	146.89	137.406	176.095	136.299	262.013	208.116	235.486	258.232	223.969	423.786	391.624	388.005	399.162	396.825	428.031	336.591	432.231	807.98	783.067	808.775	1098.07	137.024	106.447	86.755	89.7626	327.982	339.071	374.523	366.411	174.83	190.53	226.07	152.093	1203.95	1101.71	1385.46	1372.88	1927.95
2699	YDR009W	70.2428	56.1775	62.4747	70.98	93.2959	85.2524	95.1598	72.8327	105.358	84.3393	78.3298	76.9636	124.758	92.9546	57.5956	82.2271	67.4527	66.149	73.2157	53.8936	47.4967	51.0684	52.9066	65.0553	43.7452	61.2503	56.5663	45.7734	30.024	49.6366	46.0553	135.766	148.835	155.189	138.477	183.677	176.635	196.829	176.133	152.767	297.487	239.364	155.471	49.103	40.2671	49.2937	59.2453	43.737
2701	YDR011W	19.7484	16.5788	22.3124	22.6974	32.0933	37.288	41.2004	24.9398	62.9569	30.1519	32.4188	55.863	53.7594	53.7235	35.1817	51.0375	54.9893	48.7552	52.0637	24.6089	24.2959	27.1542	27.6873	19.8911	21.0489	20.8009	19.6925	45.431	33.9982	38.3682	34.6959	24.7885	21.157	26.2269	21.4721	57.5457	49.2188	52.7059	50.3243	21.0885	17.068	31.5462	25.2885	68.5372	56.7895	76.7276	59.6126	60.3785
2702	YDR012W_NumOfGenes_2	1143.16	936.374	1291.86	903.279	643.482	508.046	431.081	640.226	706.03	817.859	1279.34	1113.63	1021.61	789.676	1155.94	705.82	1322.03	881.804	1406.16	1003.36	977.043	1032.07	1067.24	1376.7	1380.86	911.584	1049.31	2760.61	3377.71	2795.6	3734.26	1024.14	1352.4	602.643	553.217	1621.57	2561.45	2030.66	2892.62	934.698	719.791	644.961	1235.15	8150.63	6160.22	6987.91	7418.5	9232.4
2707	YDR017C	64.8486	73.2879	66.6774	63.5493	83.6705	75.5985	59.8706	75.0129	97.6859	81.4122	96.1821	95.8136	101.501	118.68	90.1509	68.2133	79.7728	66.6431	70.2942	77.1647	73.1203	71.9713	74.8744	68.9194	62.4384	75.2587	89.7696	72.1233	60.4973	66.447	54.5249	92.4218	80.4289	88.7304	83.7165	66.4078	80.6172	72.2942	74.7842	106.866	114.86	138.432	90.1721	69.4784	64.3675	81.9468	60.0253	68.9367
2709	YDR019C	1931.8	2419.19	2157.89	2445.13	2102.14	2463.26	2399.11	2887.02	6547.1	3965.34	5539.33	5006.38	3971.66	6061.47	3124.97	3194.55	2386.57	2578.56	2025.94	3920.11	3427.84	3736.73	2919.33	3031.8	3006.88	3956.38	3539	3256.24	3071.58	3424.09	3131.43	4766.05	4896.33	4427.07	4912.4	3759.83	3712.68	3358.94	3543.86	3283.57	2519.23	2118.96	3018.66	3648.98	2425.45	2612.07	2509.88	3050.98
2710	YDR020C	53.6219	32.7377	30.1361	48.202	37.1744	21.7143	28.2027	37.3144	44.2121	65.8565	50.9586	44.722	NaN	34.2176	52.9958	26.1317	39.3675	31.7203	24.5177	52.6962	56.4315	65.1667	43.9968	41.949	44.8115	60.1325	74.3417	86.9377	86.7947	87.0804	99.965	NaN	41.9147	57.9328	39.8575	35.4614	58.2834	36.6672	28.6906	37.273	54.4219	34.0542	13.7799	75.3291	68.6945	74.9919	65.2272	62.1553
2711	YDR021W	56.181	55.2997	58.5924	48.5376	56.9491	67.9972	68.9296	78.5395	103.118	64.7078	79.1555	74.628	91.4282	98.8811	69.967	57.8062	50.4855	44.5505	55.1989	66.3624	60.6833	63.2888	64.3218	68.28	46.9993	60.7086	62.9965	67.346	71.3928	70.4516	70.7579	67.5636	68.8427	71.3219	81.3012	53.1581	37.5224	51.4924	45.0802	41.8367	68.4435	61.6123	49.2643	86.3172	58.1184	71.7567	80.3731	54.0237
2712	YDR022C	NaN	NaN	7.39734	NaN	NaN	NaN	NaN	NaN	51.806	19.9756	29.1159	57.731	62.5667	16.6966	3.08125	7.86347	11.1854	10.6117	NaN	NaN	NaN	6.21764	NaN	7.37887	5.07271	4.79634	NaN	NaN	NaN	NaN	NaN	10.5861	4.91123	9.50809	18.2007	11.8929	12.3207	NaN	18.7092	7.36362	NaN	NaN	16.3376	NaN	NaN	NaN	NaN	NaN
2713	YDR023W	2092.1	2561.05	2505.85	2538.3	1894.7	1743.19	1728.73	1447.46	1202.54	1657.61	1511.41	1411.29	1330.16	1263.99	1691.03	1980.63	2244.17	2080.44	2285.49	3178.87	2865.46	2808.4	3322.14	2874.72	2795.17	2411.61	2657.8	2747.99	2566.62	2608.23	2769.66	1913.68	1884.64	1846.37	1707.04	2184.99	2314.64	2202.6	2589.24	1533.33	1911.59	1877.88	1872.6	6537.08	4916.99	6119.99	5949.76	7352.52
2715	YDR025W	5918.63	5768.67	5549.63	5694.65	5101.91	5266.71	5406.43	7993.17	12423.5	9871.68	9561.89	11530.8	10784	12405.5	10667.4	8193.13	7969.22	7492.67	6994.24	6848.4	5830.99	6486.25	6725.32	7485.07	7177.69	7146.78	6952.87	9633.15	9410.58	8865.83	9389.68	8881.32	9410.6	8648.91	8038.91	7153.33	6660.24	6684.53	7239.38	8380.68	7541.66	6681.49	7665.52	13426.2	10396.2	12102.7	11023.3	14780.4
2717	YDR027C	78.2092	61.7817	82.4876	59.8833	87.4786	95.0796	91.8357	82.3886	106.601	111.107	134.253	149.729	159.84	110.267	109.373	103.335	84.2787	102.452	98.5503	72.9576	84.8514	89.2657	85.7347	100.505	88.8941	92.8114	99.7233	76.9852	74.4425	63.2497	68.9039	120.059	126.235	101.843	102.808	82.1429	89.7137	93.8722	85.1862	133.42	132.142	128.981	117.601	65.0456	78.5805	73.5257	71.4559	78.4983
2718	YDR028C	61.2084	62.7416	63.85	67.717	77.3264	70.7886	77.5915	132.38	138.852	110.135	121.533	186.119	140.401	124.915	130.927	77.448	75.4051	65.5476	74.6438	54.5099	68.7328	63.5214	57.7954	66.8558	64.3623	77.7504	80.1611	64.2306	63.3464	65.4327	72.7079	95.1045	111.336	115.161	106.215	114.761	104.178	94.471	105.497	109.425	150.446	108.019	92.1688	126.813	93.6344	100.423	111.158	132.041
272	augustus_masked 5495 AQA_4	185.825	160.466	150.77	211.833	238.607	276.22	225.848	298.525	308.193	321.334	312.203	267.134	297.802	342.22	342.113	240.776	255.528	234.758	218.348	314.489	308.435	334.177	339.846	240.48	299.621	314.104	301.397	307.671	285.63	374.899	362.715	219.844	206.677	258.878	248.486	175.737	177.689	156.372	173.683	149.348	208.545	211.01	197.633	298.197	264.113	258.034	306.794	301.067
2721	YDR031W	14.0905	NaN	NaN	NaN	NaN	9.66029	NaN	NaN	33.3541	NaN	NaN	8.21748	7.34375	NaN	NaN	NaN	NaN	29.6065	5.99347	5.5302	NaN	9.89629	NaN	NaN	25.2805	NaN	NaN	27.7245	NaN	1.96527	NaN	NaN	18.7294	11.6559	22.7203	NaN	NaN	NaN	6.73104	20.2393	NaN	NaN	NaN	NaN	5.32888	9.88812	7.35643	NaN
2722	YDR032C	467.813	277.874	429.289	258.544	394.023	394.655	431.464	309.739	2456.62	2196.71	2080.93	1315.16	1241.6	1375.51	1002.97	375.182	325.769	276.191	372.165	143.458	141.959	141.359	172.248	225.667	273.825	251.57	177.285	915.166	1396.59	307.867	525.856	550.87	518.743	500.644	513.26	811.392	944.504	898.391	1096	761.806	573.479	384.961	890.508	595.55	458.102	494.77	494.238	817.6
2723	YDR033W	1504.41	1278.97	1487.21	1843.52	598.96	693.071	780.551	380.163	2406.09	4158.42	2728.32	1308.24	1228.71	1226.21	3368.45	413.689	335.28	415.865	325.774	3747.5	4575.66	4894.72	3611.39	3132.95	3405.33	3549.84	3472.5	2469.98	3027.53	3028.39	3191.65	467.67	416.548	532.78	452.12	353.568	362.182	342.659	373.861	168.426	184.151	133.838	264.775	7641.91	6086.67	7143.5	5306.19	8614.91
2724	YDR034C	8.43245	10.8953	8.08801	4.85102	10.778	10.9653	9.10231	3.1116	5.63314	1.11337	NaN	4.7481	10.2522	NaN	NaN	10.2597	8.67021	12.5635	4.80537	NaN	6.79421	6.46483	NaN	6.98537	3.21352	1.86794	4.10647	3.41635	3.9564	3.24618	NaN	5.01564	7.91567	NaN	1.86868	8.53529	7.68163	6.03552	5.41435	5.35784	3.57769	9.12656	NaN	NaN	0.896671	3.93496	1.76218	NaN
2726	YDR034W B	12.2399	2.89561	4.84645	NaN	8.86402	NaN	16.6525	NaN	10.4841	19.6691	6.16116	NaN	NaN	NaN	NaN	NaN	NaN	NaN	6.19768	NaN	NaN	NaN	NaN	NaN	NaN	NaN	NaN	NaN	NaN	NaN	NaN	NaN	NaN	8.67835	NaN	12.5116	4.91803	22.1328	9.50132	NaN	NaN	NaN	NaN	NaN	NaN	NaN	NaN	NaN
2727	YDR035W_NumOfGenes_2	460.568	489.878	523.069	607.927	516.921	475.733	505.185	275.788	659.414	763.825	478.682	406.22	442.44	346.839	920.99	484.787	546.765	530.573	564.051	946.242	781.491	751.18	750.427	739.424	761.286	749.318	709.003	610.29	639.443	708.544	658.48	396.938	447.696	580.427	446.849	1038.79	1128.13	1111.95	1225.36	440.637	679.028	618.98	444.501	1136.03	1173.01	1254.15	1253.47	1108.65
2728	YDR036C	111.013	46.2557	123.794	117.151	78.9601	98.5233	77.1149	89.2218	67.3028	114.642	85.4033	78.1014	57.6347	131.998	97.5399	70.3594	74.3307	85.4231	60.2997	89.4283	78.7685	106.221	64.9859	106.886	107.787	83.5789	88.6405	145.11	128.501	158.17	199.992	68.1416	94.358	92.5395	72.6198	156.484	167.541	161.351	140.892	91.1076	71.6147	78.8534	83.5395	174.796	236.417	206.345	180.507	197.777
2730	YDR038C_NumOfGenes_3	153.367	141.73	133.415	128.776	220.887	198.106	233.422	224.432	275.038	155.448	212.576	286.937	283.473	325.044	197.605	189.788	208.106	155.279	165.652	121.312	147.444	149.998	149.933	124.521	147.588	195.585	170.499	119.663	145.753	112.056	151.083	103.976	126.852	104.761	103.148	202.716	178.452	250.634	238.101	118.914	143	135.329	128.834	126.591	91.0713	180.694	152.733	126.732
2731	YDR041W	38.5	35.5078	28.6055	35.6467	42.4142	31.6962	23.114	122.814	NaN	NaN	8.3632	14.8724	NaN	NaN	NaN	32.2334	22.8518	33.862	29.2489	32.0874	26.0995	31.1925	44.2129	36.3689	22.6951	34.0578	36.9866	36.7066	36.936	29.8758	31.011	21.3225	24.5408	36.5979	22.597	32.7333	38.355	34.1164	28.9638	31.6969	89.1601	75.9288	25.8418	23.6761	27.5939	41.0117	46.8141	30.6015
2733	YDR043C	28.3173	8.70178	13.7951	9.84934	20.9205	7.05214	14.0872	8.67173	27.8958	27.3047	28.6042	45.9133	35.4407	33.04	34.4748	12.3659	12.6863	12.1321	20.6101	17.3071	15.711	15.0303	20.0152	25.8164	23.6436	19.1854	14.5265	9.70821	19.3729	NaN	NaN	19.0033	18.862	16.531	13.422	14.0296	16.8062	18.8522	10.5513	27.8002	14.2958	25.1663	22.1599	25.2743	14.2879	NaN	NaN	14.7252
2734	YDR044W	240.832	248.801	260.705	220.076	405.153	398.01	405.048	601.83	624.839	265.888	446.246	356.264	336.614	678.229	205.495	271.221	280.324	262.548	299.357	337.648	310.537	294.914	393.442	343.643	328.889	363.237	259.551	399.351	439.073	414.386	467.562	975.216	869.928	848.827	827.447	1097.54	1089.23	951.2	1098.12	1055.82	1111.29	1057.95	962.155	971.208	701.608	780.708	652.204	944.38
2735	YDR045C_NumOfGenes_2	37.7653	43.4222	35.7899	24.6661	62.6281	65.7899	69.9837	121.119	73.892	45.3005	61.4173	62.2149	92.4231	130.581	31.0943	58.7118	51.2514	42.4739	52.9611	58.2015	48.3705	53.3729	55.8386	42.4771	33.0378	37.1594	38.2847	35.8083	47.8567	57.16	28.6643	57.6247	35.451	39.1074	65.6985	26.6063	32.5583	31.8145	31.3457	33.5992	35.5078	73.4419	33.8687	19.7075	33.012	20.0948	26.4556	23.1212
2736	YDR046C_NumOfGenes_2	56.0943	38.5566	51.8582	43.0346	27.0548	23.766	26.052	65.0067	26.0077	40.541	29.9079	29.9082	34.3921	51.9565	37.8184	19.415	24.4725	27.0335	23.916	48.7944	40.5078	45.6722	44.0174	69.6005	69.6906	74.795	68.6262	47.4734	44.7427	40.2781	45.7195	78.5515	72.3781	87.1106	81.0889	23.9886	38.9462	35.1812	29.8521	123.103	145.511	144.987	111.762	30.7474	91.9708	65.7387	70.9079	45.4113
2737	YDR047W_NumOfGenes_2	154.637	150.631	166.901	152.594	151.38	145.335	163.289	118.687	274.473	220.392	271.552	390.253	389.986	357.265	195.624	124.259	128.13	121.21	143.943	171.541	157.714	170.3	170.485	224.081	187.249	209.004	196.745	122.493	123.522	126.249	149.976	125.47	113.862	111.466	126.309	115.467	106.623	112.807	103.456	168.302	149.204	173.633	155.748	257.67	236.873	210.385	196.979	276.363
2739	YDR049W_NumOfGenes_2	67.3264	60.038	76.1385	52.4741	108.178	69.7009	116.897	143.451	90.6652	62.7888	67.4711	52.9724	106.81	99.3285	93.3299	94.2408	80.1029	67.1135	76.5692	54.3383	55.1446	51.6073	50.115	51.2291	43.1813	67.6384	42.658	56.2727	65.8151	51.8256	71.6061	60.8388	60.6974	101.467	78.0937	69.5983	70.1896	65.0656	79.7204	67.7851	109.505	82.0165	68.4161	81.891	57.2208	71.7409	65.4839	62.0693
2740	YDR050C_NumOfGenes_2	9136.1	9744.89	10538.3	11491.3	15608.3	16199.5	15606.3	36089.8	31866.2	21311.5	28718.2	32925.5	33033.8	36969.3	27276.9	16962.5	14224.9	13744.6	13832.1	10908.9	10377.9	11473.8	12224.9	13282.7	15217.1	14291.6	15040.6	12514.9	11204.6	13549	13273.4	21384.1	21834.1	17436	20361.5	16096.7	14768.5	15467.8	13904.8	17851.8	14529.2	15971	13178.7	20411	12033.1	13462.8	12220.2	16710.2
2743;797	YDR054C;augustus_masked YAE 4456	132.289	104.293	137.753	90.5331	102.142	107.949	95.1287	127.072	258.955	200.369	270.497	489.032	482.42	344.859	239.568	108.677	79.0699	94.9315	103.27	83.2231	70.6228	108.523	81.5146	67.8065	93.6746	93.2975	108.646	85.8303	80.5602	79.5398	95.7701	132.492	116.826	137.503	104.944	145.413	137.71	125.126	144.709	176.011	198.843	174.94	108.587	56.71	64.8571	78.801	58.6581	33.3317
2744	YDR055W	21.0423	NaN	NaN	2.21605	NaN	NaN	NaN	NaN	NaN	46.0682	NaN	33.4565	NaN	NaN	NaN	NaN	NaN	NaN	NaN	59.4118	70.7964	2.16093	76.1781	12.8026	11.4376	20.7912	21.0686	NaN	23.715	21.8719	31.5252	NaN	NaN	NaN	29.0016	93.2052	68.0452	1.68112	47.0429	NaN	NaN	NaN	NaN	81.3568	8.04464	28.1186	45.3274	99.9497
2745	YDR056C	136.688	100.098	126.515	131.984	145.613	115.888	146.234	160.113	193.44	176.387	154.399	163.494	151.959	101.953	119.484	174.795	126.478	128.132	148.27	148.961	164.791	170.632	156.437	142.355	127.137	132.92	103.219	78.4852	69.7967	98.8851	39.8476	42.1924	97.2895	58.9676	89.3436	172.461	157.307	128.582	157.286	93.4063	71.4505	72.2271	46.7003	133.365	96.2038	125.898	90.41	92.0327
2749	YDR060W	109.806	101.928	117.993	86.904	97.6234	87.1903	96.7159	106.253	91.9522	78.8046	84.4606	112.203	117.927	91.9303	58.2862	92.8558	104.396	99.3241	93.3896	134.137	121.571	122.305	117.575	96.9995	102.037	100.128	95.3248	148.911	148.193	143.181	136.305	86.7097	92.2782	81.0556	96.2661	82.6534	84.9629	76.7338	83.1706	65.6119	106.067	74.3198	63.3818	82.3688	132.522	126.136	125.405	97.9697
2750	YDR061W	147.51	157.234	142.39	146.998	120.287	151.152	118.427	79.3916	93.1067	94.227	70.8077	73.1758	100.717	93.2922	109.397	87.7722	98.4007	115.972	101.396	148.445	152.391	150.037	148.308	149.985	158.578	138.025	147.029	119.562	107.755	102.641	105.298	85.1536	92.2838	95.0186	79.4696	164.641	150.643	157.295	156.432	82.9945	116.337	87.4068	99.8928	128.676	145.188	130.026	129.305	123.695
2751	YDR062W	716.601	708.847	693.087	661.776	645.748	733.352	734.072	479.853	626.119	586.968	642.077	460.286	414.703	621.296	489.964	655.893	663.194	665.359	650.937	782.904	865.311	867.134	902.918	865.648	790.617	826.388	656.27	844.865	843.193	798.315	656.397	645.119	705.734	870.969	710.798	716.05	659.256	603.04	652.926	652.46	656.333	652.21	721.895	421.568	656.593	607.769	687.035	527.007
2752	YDR063W	57.4783	40.7634	28.8538	73.0606	45.1461	33.0921	66.3959	NaN	51.4601	38.7918	30.2135	105.8	51.0106	62.6752	83.8458	68.9124	94.3707	61.5318	89.9023	66.026	62.8521	63.6755	74.112	50.4023	NaN	53.0427	84.2477	98.583	102.671	74.9714	111.302	NaN	41.2204	78.0843	35.5352	71.4378	100.76	30.1883	73.9637	48.3396	NaN	NaN	64.848	134.944	96.3634	134.627	103.383	101.747
2756	YDR067C	60.5855	67.2697	52.0734	68.8643	69.4219	63.925	75.7426	100.026	206.694	163.033	182.664	275.616	261.564	189.196	139.906	82.4731	53.5447	69.0016	59.4838	84.6614	86.9801	84.176	72.4121	85.0476	110.035	80.0514	85.9373	63.2291	54.0767	68.072	47.7161	145.351	191.423	95.6618	78.1115	75.3675	62.3596	47.6401	50.551	128.865	187.536	157.86	53.6247	44.1204	40.3682	32.8036	43.2895	32.2417
2757	YDR068W	30.8893	42.1121	45.517	34.2084	42.402	41.264	30.8904	76.3705	124.931	84.7418	126.834	146.156	133.037	150.355	101.833	41.4936	43.6086	50.27	40.4294	40.9498	44.9207	39.063	52.1007	41.0698	35.9337	43.0813	54.8041	43.4874	38.8981	51.1687	43.9601	47.2299	58.7528	60.8502	60.0833	66.5316	63.2907	65.2064	64.4763	80.7319	80.3933	67.1224	46.0462	56.6793	62.4122	61.4296	58.6759	47.0206
2758	YDR069C	205.454	172.4	174.438	135.656	169.637	149.122	142.352	206.98	325.172	197.456	244.929	378.283	303.546	372.791	211.823	166.693	188.334	182.067	145.459	185.065	196.537	158.288	185.26	134.898	134.415	142.354	158.357	279.198	296.381	248.683	283.892	219.875	188.965	279.425	239.79	119.476	176.048	108.035	102.338	127.783	176.205	165.946	158.787	351.514	286.059	261.948	272.12	361.159
2759;325	YDR070C;augustus_masked 7614 CPQ_4	277.664	277.054	320.728	368.475	307.806	341.764	308.946	453.347	663.105	816.416	640.769	611.899	550.642	1119	924.392	249.336	346.598	307.598	332.316	203.732	248.19	195.949	204.013	199.464	190.168	179.734	398.987	79.7133	65.5693	126.655	152.63	467.973	725.841	786.698	722.26	928.082	632.419	545.572	935.831	442.774	617.645	506.767	346.506	1104.55	328.55	420.07	545.869	1030.08
2760	YDR071C	897.984	1007.22	970.046	902.341	1089.74	1223.78	1173.43	1145.54	585.159	611.9	756.015	437.532	651.215	310.802	683.148	1112.08	1167.01	1123.5	1247.62	741.577	910.349	1082.2	820.506	944.907	994.087	1105.13	1081.04	1817.95	1883.29	1871.42	1996.12	790.461	750.434	765.02	691.545	1264.42	1360.88	1669.63	1372.39	478.51	953.57	1044.84	867.727	1544.99	1548.57	1389.36	1821.46	1925.81
2763	YDR074W	1494.65	1528.15	1572.35	1588.27	952.551	1057.89	1046.96	832.463	1808.13	2311.96	1843.82	1849.29	1960.38	1864.48	2414.55	921.219	1006.69	1053.4	1097.49	1160.55	1154.74	1159.25	1242.17	1056.95	942.935	916.163	1038.2	1623.19	1685.94	1731.21	1728.96	2108.85	2041.31	2572.98	2171.03	2619.49	2988.73	2791.28	3106.57	1580.04	2727.78	2760.15	2641.94	1350.66	1941.38	1770.36	1707.13	1719.71
2764;329	YDR075W;augustus_masked 7614 CPQ_4	27.4668	7.7341	10.7985	7.72455	14.4138	31.3198	37.2254	86.796	118.892	60.3247	78.7427	78.1212	134.326	97.3263	NaN	40.5874	53.8448	35.0739	40.0912	38.0807	49.0827	54.269	39.0707	33.688	33.485	45.5675	22.7047	40.4054	39.0334	17.2429	32.4449	35.0974	38.5774	54.6579	37.8661	46.1718	43.4394	33.0127	26.2857	75.3574	NaN	110.672	42.5487	34.1871	22.7865	16.1533	24.4822	23.5705
2766	YDR077W	11.8849	9.10183	NaN	8.21984	NaN	NaN	NaN	NaN	NaN	NaN	NaN	NaN	NaN	NaN	14.3193	NaN	NaN	NaN	NaN	250.748	234.334	300.183	211.453	29.3211	30.079	33.0257	28.959	26.6275	48.1612	44.0893	52.9876	NaN	NaN	NaN	NaN	NaN	NaN	NaN	NaN	NaN	NaN	NaN	NaN	45.3516	245.516	58.7281	36.8937	44.9346
2770	YDR080W	18.1224	21.5305	25.6948	33.1404	27.5989	43.353	40.4506	65.0676	33.1249	43.4862	42.3282	63.6489	34.2692	40.5547	43.4131	24.2996	28.2779	26.2735	23.4169	22.8401	29.4368	18.294	20.6181	22.0317	32.5552	20.3784	28.4312	35.7908	35.4614	35.7244	33.4357	39.3298	NaN	NaN	44.7893	16.5748	14.3409	20.6944	24.7733	25.8514	24.48	NaN	21.125	22.41	13.7249	21.3195	32.9873	14.0545
2771	YDR081C	54.9659	54.8826	52.1058	47.1074	36.6604	29.3865	36.3327	37.5643	60.121	62.6144	61.1335	78.836	69.8019	66.0903	67.031	46.5859	42.4275	36.7121	40.9836	68.0778	55.6658	53.4963	64.0962	62.915	41.5956	45.4139	50.9015	51.3862	68.4093	48.1215	50.6427	47.5576	35.3184	53.9571	33.2614	47.4125	46.0429	33.0742	41.859	38.2432	32.285	26.5317	33.7582	52.4953	79.4306	63.6281	64.8931	60.0083
2773	YDR083W	109.333	101.717	118.7	78.7394	135.331	142.494	126.452	96.7634	67.5907	42.5219	47.0084	89.0131	78.5935	78.917	45.6204	88.926	99.6284	71.7558	109.254	96.1667	90.5595	84.836	84.8975	123.294	77.3436	85.123	65.5955	83.0541	97.6167	77.2026	66.3139	100.199	100.651	78.0287	123.758	40.9653	66.1516	68.4222	56.9769	95.583	117.589	120.701	91.1091	35.0389	68.149	54.2657	57.8232	34.8563
2774	YDR084C	102.372	108.595	123.433	113.168	96.411	95.618	78.6911	64.2553	105.633	159.617	130.268	135.986	128.444	147.655	145.433	102.158	107.376	94.2183	85.9786	85.04	83.5141	89.6397	82.9701	108.296	64.8454	79.3306	82.7294	110.174	104.299	112.272	97.2338	71.1192	46.1457	60.8949	46.891	135.507	161.349	142.226	164.448	134.134	108.604	152.811	129.115	79.2126	97.8902	99.1198	109.509	99.7974
2776	YDR086C	711.042	757.539	524.042	1225.15	598.158	486.132	561.299	506.589	490.423	655.134	510.958	445.826	399.693	589.771	657.855	508.668	465.052	636.33	567.207	975.937	1122.1	934.707	826.093	730.698	1013.26	1004.1	1403.52	947.629	865.536	1025.54	1289.24	581.719	597.763	879.795	547.962	554.468	472.509	498.43	496.152	418.65	522.333	623.14	456.27	1483.45	1389.09	1418.82	1911.89	1925.54
2777	YDR087C	246.696	195.746	275.552	229.584	281.853	218.517	211.476	342.028	262.877	288.676	234.299	331.316	354.467	374.857	229.932	268.845	239.96	194.789	237.724	252.479	237.871	183.118	284.892	225.613	194.21	197.759	213.487	302.18	244.814	241.564	237.354	368.032	356.403	423.09	301.744	119.793	143.772	135.119	176.562	177.28	186.134	195.714	196.032	279.076	246.87	310.794	266.167	290.812
2779	YDR089W	131.606	70.6182	140.165	111.705	102.495	104.651	120.734	180.108	93.0971	76.507	82.8209	143.652	136.253	94.741	92.3304	68.5636	87.362	102.244	73.0648	118.784	114.338	103.337	98.2846	74.3864	84.9611	92.1868	109.595	228.25	207.961	236.137	241.627	95.29	114.054	108.888	98.2664	84.1619	87.4053	110.482	76.0705	67.943	57.0203	41.376	95.4589	195.401	163.411	209.311	234.8	234.073
2780	YDR090C	6.77252	11.3972	15.3103	12.6965	10.1841	8.69659	11.0407	8.79249	6.96417	9.84312	8.94922	17.6111	12.0888	10.3688	7.2282	18.5789	15.424	9.01823	11.7195	11.0233	26.2783	24.6182	32.8821	25.3489	17.4229	27.6172	18.1405	NaN	NaN	NaN	NaN	9.63423	NaN	14.1139	4.19581	8.793	13.7065	26.7988	11.8171	24.0905	22.8707	NaN	15.9218	NaN	NaN	NaN	1.7016	NaN
2781	YDR091C	602.124	634.958	655.017	708.192	418.314	503.334	435.421	343.682	222.8	357.831	291.646	205.209	228.899	176.531	454.595	494.545	518.459	517.074	441.283	833.226	811.047	808.332	864.656	677.409	695.67	647.125	718.142	1819.12	1717.38	2013.47	2076.76	370.256	362.401	363.227	326.799	451.939	481.369	506.793	490.97	278.745	317.472	331.244	332.652	1669.06	1507.58	1631.6	1601.82	1675.97
2783	YDR093W_NumOfGenes_2	69.2966	50.3254	31.6336	46.6943	17.6884	21.8016	34.2906	13.419	NaN	21.7699	81.8049	16.5763	77.2869	186.159	106.532	43.8878	50.2998	53.8801	40.2993	63.7055	70.0631	77.8847	76.8707	61.7564	43.7936	64.2253	44.5983	88.0139	81.4484	70.2748	75.5814	14.5654	35.2871	14.4225	NaN	29.5376	43.2296	36.3447	45.9328	24.6783	68.1107	NaN	35.2329	41.9485	40.1595	51.2968	57.143	50.5333
2785	YDR096W	14.8472	9.10214	18.9018	16.5613	24.6025	12.741	16.7862	80.8378	20.0401	18.4228	14.9009	32.4198	24.9488	42.2142	16.4608	18.8431	19.7552	15.1569	19.6559	11.7435	14.6824	12.9869	17.8159	15.9832	16.1562	19.2275	20.4826	16.5001	13.7258	11.847	13.4621	13.8551	21.2124	13.4162	20.7313	15.795	29.0843	31.1185	27.4345	18.1084	17.2571	16.4781	10.9788	8.24885	22.5133	17.8418	23.1507	25.9546
2786	YDR097C	32.9709	17.6213	35.0873	17.614	NaN	NaN	50.579	NaN	NaN	22.9018	NaN	NaN	NaN	NaN	10.6124	22.3468	15.6429	NaN	84.1242	7.5396	18.1522	23.8111	58.1133	NaN	25.2495	31.0444	24.3009	9.95497	25.266	36.3391	21.1364	NaN	NaN	NaN	NaN	45.9684	31.3631	30.0649	28.0653	NaN	NaN	NaN	24.0171	21.1614	28.1697	33.3618	40.4124	19.3786
2787	YDR098C	1.13934	1.54222	1.62441	1.75907	3.39664	NaN	4.33556	3.60065	2.43028	3.58299	6.3793	NaN	NaN	NaN	NaN	1.60632	NaN	NaN	1.00598	2.15523	1.61068	NaN	0.749223	2.38241	0.9394	2.13475	NaN	0.8141	2.87503	1.14129	2.27132	1.75193	NaN	NaN	NaN	2.04606	0.777828	5.27447	NaN	NaN	NaN	NaN	3.96375	4.11769	1.12201	4.90885	NaN	2.29577
2788	YDR099W_NumOfGenes_2	91.2925	52.7277	69.4223	83.4338	99.808	81.3723	71.4341	37.7974	20.8951	33.2214	NaN	NaN	30.6078	NaN	20.4401	43.9197	78.5235	65.254	77.3221	39.5805	24.6948	41.3798	38.6755	45.9983	50.3668	41.1558	42.5416	177.283	241.892	258.286	413.613	13.7807	NaN	15.7978	13.7859	170.918	305.371	320.214	374.908	36.802	12.2933	58.3183	22.874	1156.7	515.76	907.478	828.559	1140.22
2790	YDR101C	151.388	79.6088	56.9071	240.538	145.299	121.215	146.503	79.9778	94.5875	113.77	107.985	115.582	113.494	73.1972	129.519	134.194	137.417	186.851	156.718	258.059	250.463	235.282	219.033	144.338	182.289	196.726	208.863	395.122	425.878	553.655	577.557	154.338	149.196	186.891	104.62	140.382	171.053	141.749	149.142	85.3182	98.4211	112.318	110.551	689.672	503.517	634.571	637.066	596.511
2794	YDR105C_NumOfGenes_2	31.5579	38.9394	35.6599	23.9488	33.1781	15.3446	21.7233	22.4698	28.9195	20.9846	40.3217	28.7918	30.3296	26.234	14.4426	28.9234	38.9951	30.8671	32.1792	30.1594	21.8227	18.6261	26.2882	19.8729	25.6402	23.3782	47.3071	25.7916	24.4081	21.7661	9.92145	NaN	NaN	22.5711	10.783	32.197	15.5064	27.2912	27.5233	NaN	NaN	16.7437	24.2011	12.141	14.492	15.67	21.6691	21.2115
2796	YDR107C	55.8773	61.7099	42.8946	40.7343	35.655	34.0013	51.8281	53.3325	63.9429	58.0708	99.8199	84.9472	68.8316	61.184	77.4039	62.1007	41.9739	36.0245	45.5413	37.5793	43.6454	49.0208	38.8243	37.3861	41.1699	40.1711	43.7991	37.7735	40.3486	43.3229	44.6716	47.6421	51.5948	43.7709	36.1544	91.3672	76.7055	68.212	79.2138	69.7177	58.6634	43.366	55.4334	117.55	264.501	107.483	125.566	336.668
2797	YDR108W	41.4772	31.1973	17.7961	36.7972	37.9022	18.5544	NaN	NaN	76.8098	NaN	NaN	235.679	231.099	55.0981	63.1506	NaN	18.1737	33.1825	76.2506	41.4912	29.6067	20.402	31.3328	22.2656	46.1379	12.6153	26.6746	48.1446	51.3883	71.5364	45.8886	13.8703	NaN	NaN	64.0697	31.8392	33.3962	28.7124	26.4061	NaN	NaN	29.7494	20.3835	48.0625	67.5474	71.0849	49.2799	43.2802
2798	YDR109C	26.5411	38.3954	23.9263	46.2017	19.47	24.9156	22.4803	26.883	32.9307	32.3044	23.6045	12.617	22.0824	29.6386	20.3091	16.9028	23.5261	25.4714	22.5307	33.748	36.8536	38.9795	36.6697	40.5002	28.3879	39.4947	48.4035	28.6273	37.4559	46.2216	35.6147	12.8693	NaN	17.3843	12.539	26.9795	32.552	25.8524	21.6857	17.8281	32.6253	29.2643	21.6743	11.6842	13.1627	14.2676	16.4098	16.954
2799	YDR110W	30.6079	16.0701	20.2924	19.557	36.5024	33.6789	27.8065	NaN	NaN	14.5454	18.2069	NaN	6.00961	NaN	9.53483	5.59457	32.2094	20.7942	14.57	18.158	20.7747	19.1365	28.1965	15.4062	16.0527	26.8395	21.0336	17.5498	28.8154	32.7302	22.6618	NaN	NaN	13.273	3.36849	13.5744	16.1215	13.2831	20.5894	NaN	31.7222	31.6587	NaN	27.6629	26.663	23.7772	16.6892	23.6979
28	EC1118_1O4_6623g	NaN	34.3671	NaN	NaN	NaN	NaN	3.19909	NaN	18.5317	NaN	45.0666	6.89786	NaN	NaN	16.1497	110.987	122.614	127.721	127.905	22.2874	16.2245	20.5327	36.6973	82.7351	74.0639	48.4929	85.0767	21.984	16.9044	10.4085	NaN	NaN	51.9228	51.018	NaN	NaN	24.4715	NaN	NaN	NaN	16.8947	NaN	NaN	NaN	42.4223	70.2532	NaN	33.2279
2800	YDR111C	63.9161	44.6961	34.1042	64.4979	63.9809	45.2381	45.6805	NaN	72.1725	50.0877	76.7186	34.8452	33.5949	53.9697	17.6546	49.7019	74.7807	58.4817	36.3386	96.5668	51.8134	60.6839	50.0068	52.6284	74.0269	63.8895	69.4902	30.1587	32.665	34.751	36.5591	33.6573	37.4847	66.445	36.6992	44.687	45.3173	50.1144	43.6679	40.5669	22.4179	115.22	33.6276	37.3454	48.7698	27.8968	51.5839	40.3369
2804	YDR115W	254.331	174.22	254.089	199.241	237.72	224.245	205.376	370.313	284.663	203.259	219.832	331.739	331.231	470.419	230.508	153.342	126.896	145.45	109.583	145.568	175.842	164.375	161.068	222.474	237.464	203.31	191.035	106.152	106.82	92.1962	98.5166	241.049	224.524	233.48	220.984	215.767	215.822	143.924	185.564	217.117	234.542	157.664	194.215	166.206	103.723	146.442	141.227	135.711
2805	YDR116C	151.66	129.29	131.455	99.899	77.5921	85.2639	96.3234	102.309	104.584	104.703	98.6879	108.65	110.146	78.1714	104.314	74.7204	71.7045	70.4414	68.6721	124.766	108.633	103.869	109.479	116.764	131.192	121.093	115.174	86.9835	89.0199	82.0307	74.7587	104.034	132.057	120.645	103.824	102.907	96.7012	93.8887	92.8609	83.2141	70.1376	71.6875	64.0762	78.4426	90.6767	80.8241	74.2444	95.2282
2806	YDR117C	55.5175	68.9946	56.5989	57.0923	54.6496	47.8134	60.9888	35.5583	87.6309	76.1137	73.3052	72.4771	60.7351	44.5692	83.8555	55.6501	67.8422	70.9574	68.0013	52.0484	61.499	59.333	44.9248	66.6879	52.0506	67.5532	54.9878	60.2934	69.027	78.2977	75.6171	47.5784	39.0525	33.8612	36.3805	37.0386	50.61	44.242	50.7827	38.7174	56.8315	49.8738	41.7914	62.8854	64.0644	70.8814	66.8953	59.5935
2809	YDR119W	43.3575	34.334	52.2968	47.3453	64.4282	69.5238	70.1778	69.3895	73.0867	66.592	70.3174	73.0178	70.5565	93.2964	72.6552	67.423	78.673	85.7421	72.5218	43.6698	44.0345	48.2562	37.4914	60.2172	30.4603	29.647	42.5135	56.9389	59.9209	35.4496	57.1316	28.4758	43.9095	53.5348	27.6898	63.4803	65.9705	64.866	75.4259	67.146	62.9728	64.8307	54.2009	65.8441	62.4232	77.8552	76.5794	63.9883
2810	YDR119W A	2761.17	3038.48	2436.2	2901.28	2976.41	2304.59	3017.04	2031.88	303.307	504.562	357.799	257.807	269.286	224.005	542.313	2823.63	2411.1	2576.94	2677.66	1292.45	1532.73	1611.04	2534.99	1260.81	985.607	963.781	1187.46	1079.85	980.536	634.158	779.557	5925.63	2808.3	3854.6	3344	4431.7	4687.84	5586.9	5183.43	3847.78	4051.38	4631.02	6672.31	1329.2	1145.52	817.497	625.311	1356.74
2811	YDR120C	103.186	92.8864	107.095	116.551	70.9369	66.1479	69.6668	41.1661	52.6543	61.266	55.2049	58.1571	47.4569	55.0637	58.3666	67.3119	73.9218	95.2122	67.7943	156.532	150.048	163.712	144.555	120.441	129.321	108.812	123.162	207.925	231.996	239.864	259.341	37.2899	54.1194	60.1467	43.1962	96.6077	96.5071	75.9442	81.6592	51.1658	69.9566	49.9545	44.3255	158.401	191.991	196.349	196.119	194.115
2812	YDR121W	50.1788	41.3506	43.3349	44.3412	60.8613	53.6544	53.4742	78.1788	109.621	72.3869	107.912	169.891	139.264	131.387	75.9875	56.6411	67.9828	50.5915	58.5347	65.0254	69.4533	40.8849	41.5626	60.9517	59.2436	72.924	59.4257	46.5534	39.2677	45.04	42.0604	62.8061	40.8208	64.6581	52.5129	40.3203	35.9284	36.2071	40.4047	46.7315	30.4938	25.5894	40.1537	62.3292	39.1862	36.3707	41.2573	40.2711
2813	YDR122W	102.441	94.9814	105.714	104.848	111.515	96.3993	100.548	112.191	164.341	119.863	172.526	159.914	143.451	157.526	170.339	110.435	116.639	113.324	124.97	113.543	103.956	115.623	121.507	110.083	109.667	99.1934	105.201	89.191	97.034	114.744	86.4271	143.22	145.806	128.87	142.645	185.362	181.304	184.341	186.313	154.722	181.022	206.942	159.503	94.8005	114.795	99.9113	86.8221	95.5473
2817	YDR126W	19.7906	28.0754	NaN	NaN	63.3546	34.7332	21.8192	51.8434	NaN	32.7978	80.4339	53.0451	39.415	43.8233	89.553	33.9539	33.855	31.1704	33.4774	25.9004	21.1788	21.4205	21.7786	18.5898	22.4458	18.5377	15.0765	NaN	NaN	NaN	NaN	NaN	NaN	17.4233	19.6393	17.4265	NaN	NaN	NaN	NaN	NaN	NaN	24.3143	NaN	18.9078	NaN	29.1129	13.2849
2818	YDR127W	886.187	972.987	872.462	1117.12	918.043	1071.15	1065.31	575.039	361.857	501.883	454.507	301.096	337.213	256.709	452.168	820.965	894.514	1056.36	778.922	891.908	948.152	934.588	895.381	845.26	909.582	1037.32	1094.6	759.667	736.192	754.578	755.81	610.343	680.964	816.108	717.542	1908.69	1793.51	1690.73	1766.85	685.843	722.202	713.903	789.868	971.505	1126.16	1088.57	1146.81	1030
2819	YDR128W	17.9252	29.8267	24.2355	30.7546	40.251	40.8855	29.6839	41.599	39.0327	45.021	30.1253	27.8412	49.9623	69.6518	45.7687	32.9562	29.0415	30.5874	28.3264	21.4385	22.8181	24.9173	26.7214	25.2799	20.2248	29.0786	23.5944	24.0138	19.9079	16.475	22.402	25.7266	45.9908	35.2983	48.235	34.5889	34.7089	26.1776	24.058	39.2411	67.9964	38.4998	35.8525	10.1421	21.1664	21.5128	22.4256	16.689
2820	YDR129C	1120.32	1112.98	1036.75	1223.08	905.07	972.131	989.211	948.161	1144.73	1077.5	1219.84	1286.07	1214.21	1319.82	998.313	860.746	940.946	955.811	942.027	988.833	996.297	936.505	996.824	1112.36	1156.98	1060.24	1018.64	1447.92	1568.02	1685.57	1902.27	919.003	946.697	818.898	919.935	1485.58	1604.4	1796.41	1779.06	923.209	1014.79	1089.69	1039.51	2300.75	1809.45	1978.51	1836.85	2336.02
2823	YDR132C	11.6669	NaN	NaN	10.7232	9.67761	16.4417	20.66	26.3745	15.5699	31.8182	31.6433	NaN	NaN	26.2917	NaN	26.1707	27.6487	46.6664	32.0779	NaN	NaN	NaN	NaN	NaN	NaN	NaN	NaN	NaN	NaN	NaN	NaN	NaN	NaN	NaN	NaN	NaN	NaN	NaN	NaN	NaN	NaN	NaN	NaN	NaN	16.6451	20.0051	25.7698	11.6481
2825	YDR134C	NaN	NaN	NaN	NaN	NaN	NaN	NaN	NaN	NaN	NaN	NaN	NaN	NaN	NaN	NaN	NaN	NaN	NaN	NaN	10.8955	4.09649	7.40946	8.42854	10.4741	2.26837	1.87977	1.63492	NaN	NaN	NaN	NaN	NaN	NaN	NaN	2.79417	NaN	NaN	NaN	NaN	NaN	NaN	NaN	NaN	NaN	NaN	NaN	1.42906	NaN
2826	YDR135C	152.739	140.441	141.421	151.04	136.249	140.984	139.631	121.592	145.659	129.529	123.673	149.464	131.57	124.746	128.093	147.22	147.753	150.546	132.495	186.341	177.698	200.575	158.728	183.582	167.415	191.732	199.861	204.738	201.406	213.398	222.855	120.905	128.141	117.107	133.561	105.186	127.809	133.726	122.778	119.471	116.387	132.181	124.456	149.221	164.672	147.077	166.103	189.597
2828	YDR137W	68.7763	58.5071	56.3188	66.4548	61.214	55.5221	72.7627	127.991	105.813	108.432	133.773	117.155	125.216	110.577	103.347	86.0367	72.1236	66.1258	90.9717	53.9855	63.5007	61.9638	66.1064	53.7291	62.2987	78.1548	75.0701	62.4224	64.2147	71.8526	72.3651	46.8359	93.5432	86.9547	73.7617	73.0807	61.9588	66.5946	71.1046	84.6269	63.3195	63.8708	76.1799	47.0203	46.5735	66.3689	78.8251	62.8527
2829	YDR138W	72.488	53.8499	71.4864	76.9499	38.7908	65.8924	62.4879	63.9441	57.8599	94.883	79.9439	63.0353	84.4089	68.2346	100.152	43.8198	72.5832	43.935	68.1938	62.7632	55.4394	48.9378	81.1089	46.9211	44.0946	53.2006	64.345	62.918	75.7845	66.3207	58.8269	77.55	49.0826	81.4565	37.5053	65.7577	63.4516	93.8796	33.4844	64.5411	63.4975	47.4383	56.7071	66.5061	67.3278	57.5977	76.1742	83.7032
2830	YDR139C	90.2766	68.2358	55.8058	50.8985	61.0236	90.9888	67.789	55.6291	108.428	80.6341	90.6566	59.9542	83.8603	122.728	82.9257	84.8094	110.203	75.0823	111.79	79.1658	85.2187	88.3341	62.4085	94.4426	95.5397	70.2191	72.6192	82.8584	73.2099	88.3511	90.8744	64.3042	79.1391	55.6535	73.1491	85.2598	64.6155	85.3851	93.199	81.2822	82.6416	73.1633	87.6944	95.9214	91.4744	90.5242	92.7994	109.128
2832	YDR141C	50.2631	48.648	52.1217	47.8327	44.3162	41.2141	43.6743	52.8617	68.6006	80.8666	86.3538	72.7402	75.449	127.134	92.4213	43.8982	46.7189	48.7306	50.9051	40.8955	46.627	40.5522	42.9162	45.0356	41.2296	42.5843	50.6997	59.794	61.8759	61.0387	62.5721	56.1191	52.8364	67.1785	56.4404	78.6622	81.7255	75.5918	65.4523	58.6963	83.1891	60.7057	54.5385	45.392	56.4472	55.9653	59.3635	52.5139
2833	YDR142C	18.1928	15.4374	8.05581	14.9531	16.6168	20.592	20.2778	18.1685	31.8407	58.7313	48.2491	34.5188	20.0204	48.9153	98.3373	20.2745	21.2914	20.9017	20.1378	17.0741	16.233	10.1155	22.1278	8.93952	16.0616	18.3814	14.9899	18.7042	12.6001	11.4036	10.2845	11.1741	21.9033	14.2419	17.8707	22.1368	17.6037	24.7658	17.3624	20.9805	41.5502	34.9756	24.6344	7.25126	12.7322	7.78609	10.5937	7.86072
2835	YDR144C	49.9749	69.5911	29.2647	3.88331	71.8999	84.4708	47.2727	145.902	30.0964	50.2245	36.1948	37.7575	36.1682	33.7004	21.2285	67.3048	53.4417	77.8905	61.7278	40.481	42.8887	46.7663	55.8159	53.1023	36.6373	51.0307	55.602	89.0631	59.523	73.1534	76.0534	33.5502	30.7983	33.7633	26.1594	43.1457	45.0269	43.6768	36.0353	19.4888	30.7017	NaN	27.0252	53.6272	63.528	59.8436	47.3659	67.0453
2836	YDR145W	40.2192	37.0501	43.95	38.2698	16.743	31.1709	29.5618	33.2593	31.0271	27.6157	37.6826	52.8662	27.8616	42.6758	29.3671	22.7649	31.0331	30.69	31.2126	37.4813	37.1855	37.6449	35.4314	38.3738	34.2442	26.2633	29.6856	53.3793	45.943	48.0187	41.9795	28.1542	38.8749	27.9517	35.252	24.9935	22.4398	25.232	19.477	25.984	31.1962	37.0176	17.4447	89.3474	57.7396	60.137	71.4286	90.2721
2838	YDR147W	NaN	NaN	NaN	NaN	NaN	NaN	NaN	NaN	NaN	NaN	NaN	NaN	NaN	NaN	NaN	NaN	NaN	NaN	NaN	7.2062	NaN	7.48355	NaN	8.99482	NaN	15.0285	NaN	13.5613	11.7016	7.51735	15.2682	NaN	NaN	NaN	NaN	NaN	NaN	12.2437	NaN	NaN	NaN	NaN	NaN	NaN	NaN	NaN	NaN	NaN
2839	YDR148C	466.158	368.191	415.079	535.536	359.087	394.815	423.709	717.754	585.836	599.741	609.15	865.637	782.255	758.32	518.771	356.196	335.364	295.572	380.654	326.495	349.5	357.571	290.221	469.253	427.659	421.642	491.235	308.058	416.659	473.175	496.602	381.72	438.433	386.153	396.669	700.503	796.333	884.115	794.627	542.702	416.678	368.518	424.14	571.683	694.255	402.469	562.37	491.31
2840	YDR150W_NumOfGenes_2	52.5969	53.8014	53.1166	51.5958	58.3389	55.8987	63.4095	80.1524	63.5631	75.6429	63.1119	94.3989	94.0848	81.6494	80.3521	59.6979	62.9676	58.5401	61.5808	70.4172	52.7783	68.032	52.9367	48.2988	63.946	60.1774	54.0597	76.8963	81.6193	81.7216	83.9188	61.6545	54.3691	51.1689	62.4716	93.0559	78.9358	75.2122	86.2689	75.0883	63.7432	39.5552	57.1979	93.4356	87.402	101.938	114.1	99.0145
2841	YDR151C	NaN	NaN	7.59558	NaN	20.0322	NaN	NaN	NaN	65.5635	59.6829	40.9405	43.2841	54.7842	41.7907	NaN	NaN	NaN	NaN	12.137	NaN	NaN	NaN	NaN	NaN	NaN	NaN	NaN	NaN	NaN	NaN	NaN	NaN	NaN	NaN	NaN	NaN	NaN	NaN	NaN	NaN	NaN	NaN	NaN	NaN	NaN	NaN	NaN	NaN
2842	YDR152W	142.906	154.329	142.395	175.415	114.18	142.086	139.566	156.046	221.351	260.424	185.908	134.376	147.03	164.545	222.741	122.699	112.583	135.975	146.134	190.703	194.839	202.077	147.031	170.987	149.783	196.825	250.652	252.617	270.866	289.29	251.702	121.035	103.142	101.578	112.281	168.02	128.952	150.584	154.391	108.928	100.719	132.226	133.715	300.66	265.578	240.313	229.332	298.404
2843	YDR153C	73.9862	83.2077	93.1907	85.9757	60.0442	70.3709	71.9925	79.5695	82.8568	108.598	64.6056	76.4942	103.77	90.0254	117.525	75.7639	81.1881	84.1373	83.5141	92.4912	96.1338	85.5799	101.493	78.366	52.4575	57.4427	73.6198	132.294	139.846	122.575	136.636	64.2131	55.9212	91.341	72.4488	94.4132	89.75	82.9472	97.0905	79.8632	129.48	123.663	97.9972	121.498	141.664	180.685	164.555	151.366
2845	YDR155C	4823	4013.76	4270.39	6875.92	6558.98	6401.52	7480.48	4997.16	2557.63	1808.96	5455	3557.38	4769.55	1811.37	3635.04	5806.09	8273.54	6620.53	7453.84	4166.98	5935	7121.17	5146.4	5260.71	6541.02	7955.53	7947.42	7010.29	10576	9725.54	10453.1	5346.05	5681.54	3237.57	5129.21	12602.7	12170.8	15476.5	11996.4	5505.69	5742.7	6165.33	9348.52	12666	6656.01	7436.24	6450.38	11961.7
2846	YDR156W	NaN	NaN	NaN	NaN	NaN	NaN	NaN	NaN	NaN	NaN	NaN	NaN	NaN	NaN	NaN	NaN	NaN	NaN	NaN	NaN	NaN	NaN	NaN	NaN	NaN	NaN	NaN	56.3621	158.884	177.375	358.44	NaN	NaN	NaN	NaN	NaN	NaN	NaN	NaN	NaN	NaN	NaN	NaN	860.444	14.4867	30.3465	276.567	53.5741
2848	YDR158W	5090.62	6191.05	5399.01	6331.03	5953.23	6562.6	6918.69	5058.64	1896.48	1088.72	1504.05	1533.81	1259.79	2521.19	1263.11	6706.83	5968.42	6385.79	5476.82	2402.89	2931.97	3072.61	2808.09	5091.53	5874.36	5584.4	5886.07	2102.9	2261.21	2510.5	2811.06	3674.49	2908.19	3929.47	2899.64	7264.44	6666.11	6392.62	6185.43	2691.1	2971.06	3176.76	2777.58	4802.86	3054.22	3720.94	3674.2	4053.72
2849	YDR159W	26.9794	16.6	32.1679	7.74056	2.48409	35.5337	21.1504	41.3017	13.0223	5.92586	4.92261	17.3058	16.3202	10.0432	25.8396	10.2744	10.3001	15.0189	17.981	21.0696	9.62817	22.1933	16.0722	16.4895	17.477	19.8563	21.1717	20.2874	30.6237	14.8795	12.3438	NaN	NaN	NaN	17.8686	32.4633	35.9581	18.0378	10.8823	14.6261	NaN	NaN	NaN	12.8127	20.6562	21.7775	11.6916	21.6223
2851	YDR161W	17.7167	21.5392	25.345	12.7189	8.30173	15.0377	12.5419	NaN	5.55307	3.41171	4.27438	NaN	NaN	NaN	15.355	12.6109	9.86078	9.63571	13.4282	16.8475	15.2643	10.4217	12.4077	16.9841	13.6684	12.1421	13.5964	21.8472	36.5378	21.0721	34.5348	10.7587	2.5165	13.0872	7.06255	10.282	8.31452	8.66246	9.69213	NaN	NaN	10.9264	NaN	28.0733	37.4357	32.1297	33.9812	16.5698
2852	YDR162C	16.6759	10.216	19.521	10.6027	21.9664	22.5727	31.0164	25.5161	44.9342	34.1898	40.3944	33.3838	33.587	54.8123	19.0835	28.3195	25.5087	20.954	24.1394	23.9436	17.0555	20.9186	21.5797	20.9088	21.2088	16.2433	21.1349	23.7963	23.6347	33.4225	32.478	30.5288	14.4591	11.4253	29.1138	41.6105	48.1831	42.5424	45.6946	29.9066	23.1851	26.3618	20.0206	20.0254	26.0333	18.0893	23.4641	13.4908
2853	YDR163W	9.4048	2.33931	8.28822	2.02616	12.1131	NaN	5.84301	NaN	34.81	13.7076	21.3071	26.1935	27.9375	41.849	22.6785	14.3953	14.9998	17.7058	9.97962	18.0846	17.7138	10.5831	7.15618	8.74308	15.7978	17.1605	12.2391	10.9473	24.8882	9.29838	18.2873	NaN	14.9422	13.6774	6.73332	20.7886	NaN	NaN	9.33045	NaN	NaN	13.9631	10.503	34.5255	19.1082	26.5636	36.6181	47.0229
2854	YDR164C	44.1446	5.80738	23.6193	9.14777	35.7132	22.1473	83.4008	24.0867	29.9984	29.6865	NaN	47.1587	61.1241	83.2475	30.56	48.4483	44.3916	38.7614	57.0491	36.6258	52.7067	49.0047	45.3538	42.4326	47.9291	56.26	69.8868	70.3621	53.5507	78.3837	68.9024	33.967	NaN	59.9541	42.9963	50.8882	64.026	49.8543	49.0244	83.9119	44.8994	65.6533	29.8612	61.4329	63.8431	77.4391	83.0156	68.2685
2855	YDR165W	187.342	185.871	183.915	135.781	242.495	263.096	249.398	252.498	96.3679	131.102	129.341	127.105	128.438	123.47	125.141	203.734	221.194	204.319	202.44	221.747	208.77	205.592	194.187	130.87	163.949	165.762	160.028	175.296	218	222.925	212.191	171.035	197.089	158.501	229.842	140.312	167.244	140.296	134.93	90.1178	149.727	90.2455	139.715	232.166	221.158	233.735	260.861	230.722
2856	YDR166C	35.678	9.41468	14.293	7.67287	15.7558	37.2337	12.5171	16.5192	NaN	20.1581	11.3607	61.922	NaN	13.1425	6.46759	23.0159	17.8955	18.8256	19.4214	37.6163	34.4803	28.0276	30.7232	17.9102	21.6592	16.4481	26.4704	30.3933	47.7539	43.7912	53.6657	47.0048	16.5485	6.07317	12.6741	23.5703	19.3781	26.5959	23.9372	30.3868	30.4668	36.8344	30.452	53.8867	64.749	53.4258	54.5625	63.9304
2857	YDR167W	2.60559	NaN	NaN	NaN	NaN	NaN	NaN	NaN	NaN	NaN	NaN	NaN	NaN	NaN	NaN	NaN	NaN	NaN	NaN	NaN	NaN	NaN	NaN	NaN	NaN	NaN	NaN	NaN	3.0565	NaN	13.3611	NaN	NaN	NaN	NaN	NaN	NaN	NaN	NaN	NaN	NaN	NaN	NaN	20.6417	NaN	15.2148	20.7896	13.1829
2858	YDR168W	135.399	143.123	165.476	133.091	122.271	106.986	127.932	101.457	123.467	189.522	155.369	157.964	159.229	152.903	150.134	124.222	93.4606	100.859	97.1032	180.4	180.828	135.963	173.147	158.897	130.447	153.631	239.849	172.115	170.734	145.484	180.049	121.751	159.21	127.29	132.115	125.22	130.666	106.675	140.034	120.719	126.664	105.301	72.9992	601.312	250.74	400.052	341.105	506.941
2859	YDR169C	24.4546	28.3998	31.3207	27.4249	35.079	16.7413	22.5333	NaN	NaN	NaN	34.8659	NaN	NaN	NaN	13.7779	NaN	17.4896	36.3282	NaN	13.27	15.4602	32.1454	17.9076	NaN	31.1217	21.031	24.2506	25.3571	32.4777	26.8346	22.6253	NaN	NaN	NaN	26.6059	37.5214	37.0638	29.7534	NaN	21.1418	NaN	NaN	26.423	58.8703	35.5737	52.4768	28.7692	58.6311
2861	YDR170C	145.49	125.811	143.079	148.227	115.985	110.307	114.308	186.064	245.805	247.273	243.482	307.779	281.347	266.952	271.644	132.052	125.94	131.209	130.929	152.109	150.548	124.611	132.073	111.941	112.055	126.353	151.471	196.445	189.267	201.239	200.182	141.652	122.449	144.783	128.184	184.072	157.751	176.951	170.223	147.936	141.769	150.715	122.243	243.476	222.697	259.691	246.545	263.796
2862	YDR171W	983.584	619.079	879.141	716.051	1068.1	803.513	1010.44	1236.66	2876.28	2159.4	2387.23	2769.04	2565.04	3537.77	789.754	887.092	791.301	668.21	760.419	1023.28	866.236	1305.14	1090.02	873.563	767.143	1137.52	649.004	804.02	983.308	871.267	624.23	2588.56	3188.17	2393.22	3252.58	1084.91	1135.21	1048.4	1137	1863.9	1989.15	1425.13	2152.44	320.359	618.166	383.666	702.514	624.153
2863	YDR172W	435.054	522.533	461.382	493.5	295.693	332.196	323.174	269.682	330.368	424.297	339.114	303.502	273.339	268.694	419.755	371.222	354.759	420.22	345.272	546.835	507.852	551.186	478.833	459.876	448.501	407.638	443.283	713.795	681.213	799.525	628.57	279.096	315.703	237.607	270.246	491.652	534.151	565.008	491.146	327.519	380.109	293.168	296.341	747.407	825.176	771.739	780.152	606.12
2864	YDR173C	144.052	163.042	155.728	164.843	204.503	220.995	237.028	211.482	317.928	243.511	359.125	324.606	397.804	363.494	322.257	122.468	184.933	133.656	132.43	106.657	90.9545	66.8501	99.0631	107.01	137.054	95.3923	121.266	98.3621	88.4142	103.861	109.037	116.847	131.411	152.202	153.668	241.384	177.996	157.977	179.764	152.602	179.313	168.881	125.178	119.762	123.651	126.803	147.298	97.5484
2865	YDR174W	380.403	91.5677	520.65	506.406	255.261	232.939	303.613	520.389	183.295	616.584	209.05	525.358	366.743	371.433	446.443	219.362	223.893	215.589	222.983	680.234	570.49	494.197	602.054	349.965	357.099	355.631	590.535	747.077	734.097	1054.3	1163.4	246.052	338.273	308.089	212.57	173.543	209.775	216.675	167.713	84.9694	53.8583	99.47	89.9542	1473.74	952.882	1286.1	976.501	1137.79
2866	YDR175C	184.293	168.726	201.342	136.491	108.659	84.8007	114.164	100.683	75.9572	66.8882	79.9757	68.1624	62.27	65.292	57.736	94.7306	115.525	91.4442	97.1416	128.734	106.461	130.811	128.429	133.696	120.404	91.8052	89.6843	90.2908	97.7523	90.5502	72.2369	103.641	90.46	117.452	142.568	126.121	137.926	123.634	121.233	114.812	96.0818	126.007	97.9341	111.865	105.209	116.228	79.1266	126.943
2867	YDR176W	16.7487	24.9339	26.3714	22.8623	24.4275	19.7112	20.8941	31.9299	42.3155	27.7284	41.7795	36.5776	43.0948	48.4782	28.5062	17.1128	23.3902	14.5062	18.3301	30.7638	32.5995	19.9641	19.3533	21.5757	20.4657	19.1991	19.6974	23.1631	23.2522	18.2442	33.0425	22.3317	23.4424	20.5413	27.418	16.3122	13.372	18.457	18.8876	19.6708	14.7944	16.971	16.179	40.8153	24.5669	25.068	34.0599	48.3282
2868	YDR177W	234.351	224.587	219.493	203.577	256.63	207.106	268.974	350.259	241.191	247.203	296.761	271.035	326.23	256.829	147.854	220.922	148.282	236.05	179.575	235.951	194.624	193.741	223.831	189.629	154.336	274.216	244.685	313.425	352.982	322.994	382.72	159.859	270.54	165.823	232.571	279.311	267.416	372.031	334.659	145.158	246.849	232.686	216.942	901.51	493.526	825.96	703.224	967.257
2869	YDR178W	1656.41	1705.89	1556.81	1508.41	1789.05	1894.61	1592.94	1208.77	755.805	927.224	844.645	500.433	620.548	839.696	682.702	1207.91	1329.34	1101.06	1438.18	848.534	1019.96	1076.51	1492.72	1360.69	1250.22	1010.52	771.6	727.238	629.634	768.806	609.971	1012.39	683.179	728.556	897.64	1871.62	1833.11	2204.77	2522.75	985.222	1466.8	1231.9	1607.32	458.076	834.776	417.193	485.607	567.236
2870	YDR179C	39.8686	44.85	63.6948	44.547	43.5528	55.5372	NaN	NaN	227.974	187.861	187.022	209.084	182.525	113.977	94.1142	56.6297	63.4697	59.5731	57.7173	73.501	73.6334	63.9125	53.5555	NaN	53.3086	63.1118	48.7438	25.9991	48.9802	29.595	37.8032	83.5163	66.9558	NaN	75.0498	83.0392	NaN	59.2882	57.5839	NaN	NaN	NaN	NaN	NaN	192.667	190.963	172.739	396.912
2871	YDR179W A	45.0124	64.4039	43.1419	57.4802	66.0771	74.0568	61.3057	135.714	91.4927	49.1636	33.6473	116.47	103.003	115.453	NaN	58.038	52.1311	55.5482	57.9995	NaN	50.3646	47.899	NaN	60.8694	75.1119	80.6389	72.355	50.9241	49.4097	59.2529	47.8311	50.9559	NaN	71.1468	NaN	NaN	NaN	NaN	NaN	NaN	NaN	40.3296	25.9526	NaN	NaN	45.0296	NaN	41.5517
2872	YDR180W	17.3082	21.4156	15.8801	25.5572	17.0654	18.2889	11.1216	NaN	28.2977	23.9765	14.1109	17.9107	NaN	20.7254	20.3117	11.1819	15.2401	11.3591	19.3853	18.7561	21.0804	24.1812	18.3888	22.5959	24.8177	12.9173	17.1667	21.1719	24.2371	28.8632	21.3843	20.3114	17.8237	11.485	16.2637	23.4003	14.4608	22.63	14.9045	17.031	23.5746	NaN	21.4648	17.1174	15.8533	10.6626	19.1315	18.3103
2874	YDR182W	35.2232	26.6831	38.2963	24.2415	15.0907	17.957	8.48464	56.2757	64.7786	3.00457	76.3328	NaN	27.024	104.049	21.022	41.8906	19.3144	16.3033	18.695	22.581	31.258	14.5751	18.0925	22.7085	20.9892	21.2463	33.7915	20.5989	26.8365	30.8074	25.6996	NaN	NaN	24.4232	NaN	12.2805	28.2683	18.4112	16.9441	11.9358	NaN	NaN	14.8949	20.971	34.3662	23.4836	14.9988	39.4719
2877	YDR183W	26.0433	21.0283	13.9036	28.7324	32.6544	28.9878	29.967	27.6582	59.5719	56.3774	71.3294	65.3485	71.475	44.1502	49.7868	30.6324	29.2823	30.0387	33.0744	34.4063	33.9305	33.1102	35.1532	36.2626	33.1631	35.0729	39.6729	35.3104	39.6111	21.2873	33.0724	34.3993	31.0798	35.1974	34.0884	32.9388	31.5104	43.3332	24.8622	19.0426	22.8889	22.8693	21.7165	NaN	20.593	21.9696	48.1373	52.128
2882	YDR188W	409.318	317.26	364.438	350.956	270.933	265.633	247.434	263.417	186.311	186.984	179.61	165.338	180.868	133.538	173.832	232.142	267.742	262.602	281.239	445.728	378.321	428.525	416.751	334.221	374.084	325.675	373.552	733.721	794.734	810.677	952.294	305.828	276.88	261.505	226.516	263.816	294.472	337.371	318.786	250.399	277.164	328.758	350.087	936.834	874.013	949.635	1008.52	1022.06
2883	YDR189W	128.103	113.873	119.417	138.838	116.003	115.868	115.8	149.797	163.795	113.3	110.436	129.649	103.948	147.586	137.383	119.005	124.07	110.642	118.785	110.175	127.609	149.442	120.283	117.002	158.596	128.938	142.141	153.089	169.889	175.769	194.089	112.864	124.82	100.697	110.435	140.551	139.358	183.048	133.518	112.305	153.195	190.41	115.788	216.437	192.93	205.92	221.948	199.237
2884	YDR190C	199.402	169.574	159.25	160.752	94.6084	103.627	110.178	77.9452	70.3479	121.7	87.1463	74.934	96.8952	88.149	106.838	82.1559	107.735	109.586	107.575	175.216	166.808	167.452	150.055	136.852	151.408	143.661	129.761	365.579	451.479	450.76	503.196	83.1497	76.8689	80.0328	65.9659	141.607	187.819	191.22	175.76	87.3522	97.8015	99.4815	115.951	407.275	488.472	466.534	482.317	515.612
2887	YDR194C	249.33	235.475	248.034	238.669	127.917	134.855	146.404	152.834	180.305	167.783	174.19	162.181	155.679	166.196	176.634	131.511	161.342	160.157	151.03	205.374	215.902	212.598	160.841	229.223	227.594	203.616	233.376	154.596	159.386	167.239	145.856	154.904	181.254	153.026	157.927	177.479	198.023	213.317	194.499	139.98	150.289	155.434	158.857	157.976	187.738	176.735	215.502	152.123
2889	YDR195W	42.889	43.6082	53.8891	27.4276	23.39	30.3168	29.3866	19.8868	40.3109	51.1681	49.0185	52.3392	30.3898	36.6003	63.1438	35.5653	24.4447	34.2129	27.5196	30.9074	29.1771	20.1745	27.3273	27.4612	25.6983	29.2464	29.2253	27.4735	30.461	37.6789	26.6865	34.4768	27.321	40.9481	22.0724	21.8916	22.6811	24.0254	16.35	17.6232	26.1786	21.3733	21.2218	21.2042	25.6402	33.3088	21.3802	24.0998
2890	YDR196C	74.4015	61.1957	63.8232	61.1389	79.5025	74.4411	67.5742	49.1691	63.1386	90.3861	92.3529	67.3397	63.1702	59.9398	61.5404	53.632	49.4269	70.5713	57.7484	51.1165	65.7278	59.5497	62.3084	65.9554	60.9049	69.917	57.2236	63.1965	61.3998	58.2725	60.0139	48.5685	59.5808	46.0824	57.0365	88.5842	74.4412	72.641	69.0497	42.794	63.0885	49.0041	47.1119	59.5781	52.4561	65.056	61.3487	65.2052
2894	YDR200C	7.39988	4.61578	6.87116	NaN	7.63349	6.34676	6.87592	10.634	8.59874	4.75267	9.83488	NaN	2.75709	5.18681	9.44646	3.20666	5.56516	4.13288	5.7177	1.04053	13.4639	4.65596	7.96894	6.16266	5.13951	6.11199	NaN	2.65218	7.63319	3.47803	2.57264	3.76099	4.3132	4.14167	15.2669	7.52284	4.02299	3.09783	8.87899	1.2923	9.36634	27.1916	8.37569	1.22401	4.99574	9.03167	2.23047	7.01369
2895	YDR201W	52.4748	59.7026	88.6206	79.4577	59.8786	75.9881	NaN	NaN	NaN	55.0921	NaN	49.3652	86.355	NaN	43.7793	NaN	77.871	60.8319	62.7637	92.395	69.4746	83.2577	63.001	71.2647	76.0246	109.279	104.446	91.9351	90.8665	46.1272	111.248	NaN	87.2291	69.1301	26.2558	45.7577	59.1719	75.2921	36.1596	80.5931	92.8813	76.0015	83.1491	151.044	131.986	180.617	185.833	203.917
2896	YDR202C_NumOfGenes_2	38.4352	45.7581	20.635	20.9893	33.1909	36.0427	42.6953	NaN	NaN	46.0993	21.7791	NaN	NaN	NaN	NaN	41.8458	36.7871	48.1867	55.2889	32.8198	33.8994	22.5593	32.5318	36.2889	27.3532	29.6882	57.5005	26.728	40.3075	44.6167	54.7598	NaN	51.3781	28.9002	37.4336	31.9246	58.5857	59.6026	45.0047	49.2839	49.8896	35.2527	51.3118	64.6568	59.2044	52.2581	55.8415	58.85
2898	YDR205W	31.1936	43.3635	42.0082	39.955	33.9336	36.1671	39.747	43.7877	71.5872	67.3016	69.8167	62.5954	60.566	65.0954	47.2782	38.2074	35.7031	33.6741	35.6	37.1548	33.5571	40.204	32.5836	31.2997	40.5733	37.8269	41.6239	36.7537	37.6711	34.4997	33.0313	25.6466	24.9589	32.411	36.2787	31.1345	38.0824	33.957	30.4246	36.986	40.8775	29.7477	34.5978	21.2154	23.0377	23.0526	24.8867	19.0609
2899	YDR206W	42.6251	11.262	13.955	33.2762	112.168	19.3473	32.4665	NaN	113.676	58.9223	144.204	73.944	73.0852	121.991	126.204	114.027	47.272	95.4421	97.2925	46.2876	32.5852	29.8459	35.0008	63.6004	60.4771	50.8429	66.8226	67.8373	60.669	70.448	60.4428	139.406	95.8523	88.6147	112.059	66.2317	53.6689	63.4279	69.9701	101.02	74.9779	NaN	NaN	54.2916	60.0365	34.5741	45.9789	40.5287
290	augustus_masked 6668 CPA_4	NaN	39.6286	11.9989	12.4353	NaN	NaN	10.7689	NaN	NaN	34.1866	47.0352	NaN	NaN	NaN	43.8892	13.031	15.3441	NaN	26.5204	NaN	26.0764	22.3587	12.6364	41.709	NaN	17.0185	10.3227	37.5783	68.1422	NaN	NaN	NaN	NaN	18.9781	NaN	NaN	79.3848	34.4965	30.7927	NaN	NaN	NaN	36.8455	41.7407	41.3295	44.0968	51.0856	31.5766
2900	YDR207C	NaN	1.33367	NaN	1.20229	NaN	NaN	1.04964	NaN	NaN	2.53371	NaN	2.62056	NaN	NaN	8.07499	NaN	3.01485	NaN	2.60645	2.98922	4.68785	5.20507	NaN	NaN	NaN	NaN	NaN	3.69098	NaN	3.54397	4.12672	NaN	2.60739	NaN	NaN	1.36866	1.66483	5.50939	NaN	2.80546	NaN	NaN	NaN	NaN	1.76538	8.61146	1.86822	1.81812
2901	YDR208W	45.284	50.3299	58.1768	50.3831	62.7428	51.1163	56.0582	73.0555	69.7337	74.2645	66.524	80.4555	89.9448	88.0932	94.3271	68.185	64.1662	70.0776	69.0532	67.2823	72.3775	73.9268	56.4401	78.0132	40.1891	61.9105	53.6716	48.3225	58.4349	56.7503	42.218	65.635	59.2286	63.7437	58.9831	69.0869	82.0402	76.0756	62.5851	52.46	71.6951	76.365	72.684	47.3962	32.6162	45.7507	42.9164	32.5551
2903	YDR211W	328.827	368.53	336.404	392.794	421.421	394.14	399.862	525.508	365.638	315.212	319.413	302.226	355.172	304.319	353.179	362.078	336.152	379.286	333.36	499.887	452.746	484.674	410.618	381.375	410.255	444.166	443.515	502.169	485.45	502.052	571.834	418.445	377.204	396.331	392.161	329.762	308.298	341.288	328.647	365.36	387.53	362.216	286.648	410.58	430.964	490.196	506.27	429.787
2904	YDR212W	418.217	392.585	341.891	439.534	243.003	257.406	246.187	163.684	194.188	240.426	242.099	307.687	219.392	209.192	200.524	243.119	296.475	309.097	254.598	462.697	436.947	414.325	380.219	412.71	407.72	404.429	453.754	477.103	640.117	654.917	736.344	240.647	231.368	253.411	218.591	269.599	337.277	336.228	312.768	210.36	261.118	289.438	282.721	973.066	723.889	791.531	870.915	948.894
2906	YDR214W	1332.89	1093.26	1292.08	1176.21	920.333	897.578	969.975	768.847	1332.95	1598.42	1286.52	1067.06	1163.87	1117.2	1832.69	1204.96	1203.4	1199.28	1316.93	1367.85	1358.37	1516.02	1174.6	1329.6	1465.16	1509.83	1471.29	1524.86	1715.1	1742.21	1565.24	886.488	836.096	871.832	788.478	1906.15	2185.95	2299.33	2266.82	724.25	771.085	943.256	857.373	1432.56	1436.95	1761.7	1898.73	1564.44
2908	YDR216W	48.1425	42.9014	41.4753	44.8711	40.1389	49.8432	50.7113	102.974	135.285	144.061	120.346	111.289	154.845	149.492	156.805	54.5051	38.5178	40.7685	43.2858	45.2286	56.5002	65.5368	49.5379	53.3109	59.0691	57.6813	52.6079	57.2893	65.2872	60.572	42.2819	21.5919	18.844	27.3118	25.3555	49.0601	48.6333	39.0477	35.7847	52.5638	29.328	47.5273	39.108	14.494	41.1184	28.8483	21.3405	23.4925
2913	YDR221W	79.9658	74.3426	76.9472	72.7698	94.1156	77.3214	88.7397	174.98	200.589	101.673	146.282	158.088	176.873	215.953	109.255	80.6068	112.247	83.1571	109.639	87.5181	82.4866	57.4919	61.5057	69.9395	54.7229	75.5944	83.4401	73.41	97.639	67.2724	84.7214	62.0192	61.7156	72.7637	52.8575	102.058	102.724	77.6821	102.484	83.2843	100.698	89.4799	66.1397	111.053	114.525	94.0038	104.794	86.582
2914	YDR222W	NaN	NaN	NaN	NaN	13.8614	15.0767	12.5245	26.5102	43.7372	20.9437	24.2482	35.6085	29.7084	NaN	28.3791	NaN	NaN	16.4938	18.4651	25.3757	9.01688	9.7748	18.011	3.72217	12.7809	NaN	NaN	NaN	NaN	NaN	NaN	NaN	NaN	NaN	NaN	NaN	NaN	NaN	NaN	NaN	NaN	NaN	NaN	NaN	NaN	NaN	NaN	NaN
2918	YDR226W	216.869	200.802	189.239	252.705	151.922	146.404	133.601	120.493	192.577	232.746	209.357	197.866	226.513	183.681	237.602	117.347	139.206	120.235	129.199	265.818	265.736	228.365	259.644	175.181	185.799	166.031	233.892	327.269	419.926	499.268	732.282	155.784	161.004	211.169	137.951	186.187	167.331	191.825	243.077	112.052	125.196	129.898	87.6654	3179.09	1238.22	2051.94	1739.81	2775
2920	YDR228C	35.7275	20.4615	20.8247	12.0301	30.1988	41.3524	38.4547	76.2851	33.0381	35.4878	29.3548	56.9613	76.9739	69.8357	31.3949	21.3649	41.8875	22.6715	17.255	26.7045	29.628	22.0677	30.0438	40.2236	25.8717	25.5273	26.2864	28.9331	42.0649	36.1223	36.2282	26.7225	32.0038	23.9807	29.9857	36.8531	27.1771	29.7048	32.5085	27.5713	32.0636	19.5679	22.1632	34.1896	28.1756	30.7314	31.5535	33.8524
2921	YDR229W	54.7408	30.3292	62.2505	30.909	47.3752	41.2261	59.3893	12.8582	50.7903	98.4325	134.535	133.099	NaN	83.8599	182.124	37.1698	37.7517	42.8813	34.1703	61.6446	47.3616	43.9975	49.0378	52.8962	59.1414	53.8373	83.5014	78.4753	74.8527	82.4145	86.5535	55.2851	NaN	69.0238	46.9019	86.5448	75.2366	54.6865	57.524	65.5328	67.4913	142.486	63.2012	145.502	103.5	138.029	119.297	125.503
2922	YDR231C_NumOfGenes_2	158.168	191.026	171.302	186.628	201.03	251.338	210.908	418.829	335.239	267.239	316.292	304.402	331.152	369.784	333.785	196.553	202.388	146.466	133.811	173.333	152.594	173.342	204.188	242.167	175.566	208.822	148.323	98.1949	90.0137	107.097	75.8216	291.403	204.984	215.649	247.919	211.71	218.455	217.475	179.764	228.331	379.421	317.952	206.328	69.1929	42.1092	70.1343	52.4645	76.0133
2923	YDR232W	146.442	159.238	103.514	147.004	70.6404	74.3625	77.5096	70.7685	107.702	125.837	145.332	139.601	154.27	122.927	155.887	84.1812	107.26	90.1568	106.994	214.043	202.242	184.726	160.952	146.437	169.579	210.261	146.249	208.132	228.715	174.248	191.819	67.9227	51.8221	57.601	55.87	132.004	142.79	126.428	126.137	30.8172	NaN	23.076	44.4391	51.3088	59.336	56.9244	76.582	60.8723
2924	YDR233C	926.176	932.185	1029.63	1026.82	909.309	1020.28	843.32	1339.11	1201.05	1102.81	1004.81	1331.55	1359.42	1015.52	1029.64	1054.26	1030.66	916.39	716.266	915.821	895.991	920.365	1041.04	926.57	998.102	1167.62	1072.9	1193.55	1177.26	1136.9	1278.13	1044.52	1333.94	1541.81	1566.16	1176.78	1125.56	1369.71	1496.69	1022.74	1123.76	1087.61	1042.4	2553.51	1568.19	1784.63	2021.4	2556.96
2925	YDR234W	50.2025	28.1942	38.6174	31.9373	43.0813	36.5609	41.607	40.8892	39.6174	30.0449	46.0591	33.1577	35.1744	42.138	45.0966	55.561	64.8237	54.7318	46.2521	192.589	164.792	183.53	165.939	105.776	108.219	111.798	106.555	211.968	206.766	189.566	145.884	24.5896	59.1453	38.6072	39.9553	33.5235	35.5299	42.8441	55.096	20.6762	34.6418	25.6744	18.6291	69.7322	105.527	82.2611	120.16	79.9969
2926	YDR235W	39.8994	34.7401	26.9774	44.6477	49.837	33.4395	45.829	48.7696	56.2536	63.1446	75.8052	74.4459	73.7166	70.12	71.6122	33.2451	34.5419	40.081	36.0043	37.7565	47.0516	44.5351	32.7633	34.8203	39.8766	34.3636	37.8296	41.5379	34.8542	34.2899	30.3939	53.0779	47.8474	45.8717	55.9202	26.2894	35.8775	41.4063	29.7762	75.2286	38.3572	58.9088	40.2129	16.7295	32.1628	37.2556	37.0249	14.8634
2927	YDR236C	42.6789	24.0939	42.9713	34.066	25.4683	32.2325	28.2985	26.5095	20.766	54.7918	55.7346	46.6373	40.0831	44.0868	82.4097	30.3094	40.1207	38.0925	37.9913	44.4073	51.6272	54.1707	34.1192	49.415	41.4159	46.6028	58.337	56.9129	69.004	68.4804	76.8613	34.3191	37.4131	20.6429	25.2335	59.8651	71.1904	80.0804	52.4228	36.9588	38.1135	49.5254	49.5115	59.3741	57.6328	47.178	64.3439	46.3802
2928	YDR237W	77.9896	43.4261	76.5677	62.6524	54.4035	33.6282	43.9418	39.6801	23.2272	29.4749	31.0979	36.077	34.4577	35.3569	27.0485	33.4446	26.5901	36.529	27.5627	65.0125	61.8479	49.7801	66.3268	58.1242	39.7343	50.1359	56.1174	43.8703	55.5798	38.5874	38.9218	40.9315	33.7015	76.4513	26.4547	38.874	34.4741	32.7036	39.8716	16.0009	23.7592	30.8207	28.4697	23.8836	53.8122	31.2837	27.755	39.5764
2929	YDR238C	667.338	668.989	644.069	694.762	430.923	407.734	428.697	318.122	457.835	728.793	498.31	390.329	433.702	454.556	837.46	433.433	484.556	493.663	458.814	683.514	706.072	692.861	657.412	538.041	626.565	673.33	696.112	1019.47	1113.84	1108.73	1226.13	407.417	403.755	421.77	324.802	611.385	653.98	745.703	568.736	453.701	358.605	424.586	468.563	1069.77	1262.29	1192.68	1234.64	1226.06
2930	YDR239C	36.4222	10.1573	5.40957	21.3388	31.7243	25.3129	21.094	NaN	21.8182	30.378	21.7787	35.2028	33.7628	22.2929	34.939	28.2429	29.8178	25.8834	37.8681	24.1384	28.015	23.2553	20.178	NaN	13.7916	23.7067	23.3368	18.7636	32.7587	18.2933	30.6603	8.04749	9.27337	10.6471	12.102	12.5785	15.6487	19.5216	17.3083	16.5411	21.7312	14.5057	15.7022	35.6621	33.3849	32.865	31.8588	24.5315
2931	YDR240C	16.474	32.0187	10.0901	24.7901	40.3082	14.3318	25.1112	19.7836	19.2066	18.0502	20.1641	18.3447	4.51988	20.5558	20.0359	8.61058	17.3454	22.5873	13.054	21.6105	20.7139	17.5522	19.9145	17.4276	13.5424	15.0001	14.3917	16.3496	20.3035	17.3329	17.0637	10.3351	18.8524	25.4239	20.0767	11.282	11.33	10.4466	12.7188	11.1564	25.7293	15.5844	16.4385	11.8027	8.614	12.3578	9.35522	7.22612
2933	YDR242W	NaN	9.07653	NaN	NaN	30.6242	19.3039	19.1242	39.3995	49.7721	41.205	42.8925	79.1663	57.6406	40.0712	42.4326	21.321	26.8226	10.7933	12.4651	9.44699	16.037	15.9834	13.7964	28.7348	15.8441	18.1776	NaN	NaN	9.44748	NaN	NaN	NaN	NaN	19.0769	19.5781	21.6215	25.1054	24.6746	35.7057	NaN	NaN	NaN	NaN	NaN	NaN	NaN	NaN	NaN
2934	YDR243C	23.6065	32.7027	26.1504	32.9633	25.6796	27.6912	35.0155	83.0884	27.6005	35.5381	53.2544	63.4879	73.437	75.4394	26.4643	28.8013	30.8058	26.0664	17.1944	37.7802	24.2421	27.5681	34.4142	19.8314	24.4052	37.1228	27.2431	14.8086	14.4005	14.6588	17.1792	28.5217	27.669	47.3329	36.8339	25.0956	35.6825	33.7109	34.7138	36.2079	2.75175	21.8591	28.4921	24.0104	38.5935	24.3233	34.3921	18.5172
2935	YDR244W	8.95172	19.1772	3.72761	1.14492	2.23816	10.688	1.90842	12.9996	12.7921	11.8879	7.15331	32.5495	21.8678	33.5071	7.54642	10.9362	12.03	8.38897	7.4151	9.24334	13.8963	12.0721	3.69451	3.75466	13.4366	15.6272	2.39103	4.48266	10.8729	5.68367	3.59968	8.90956	NaN	2.54741	15.9464	13.3842	8.97069	15.0003	6.24291	11.0834	9.3383	10.1436	5.24156	NaN	6.10803	15.2641	2.48303	5.89677
2936	YDR245W	71.1711	70.1265	71.3576	33.3015	57.3502	70.3291	58.7661	61.5891	76.9945	66.2503	59.2076	59.892	39.1581	77.1282	66.2903	69.6434	83.4599	59.5458	70.5545	90.3279	83.6123	89.2925	86.8497	89.3746	97.3141	82.7268	86.6713	207.831	205.32	180.282	207.385	29.8518	11.4282	43.4835	56.4226	73.0914	76.9328	92.0975	85.3614	34.4624	69.872	98.5247	49.3214	123.003	127.293	147.683	170.168	118.341
2937	YDR246W	31.9806	41.7749	29.7221	20.0611	67.5859	1.81328	NaN	52.8442	35.5965	39.0408	23.7148	18.5158	32.8576	28.1984	28.632	28.487	15.7943	26.4643	25.9015	27.727	27.0556	30.0057	46.5501	34.0733	30.1099	30.7502	32.5794	41.7231	33.1242	37.1774	46.1161	21.4871	27.896	NaN	20.6922	37.2726	24.8691	29.1969	33.5557	19.048	24.8261	26.9704	22.149	53.0048	40.9487	25.8467	54.951	37.8541
2940	YDR248C	131.611	121.233	75.8605	76.9663	72.5021	67.3596	86.7483	139.167	58.197	60.4878	75.342	136.851	66.8414	62.3818	98.0185	60.7941	52.8877	41.733	61.7184	118.263	98.7994	131.419	111.512	88.9254	73.1729	90.9793	74.8886	99.3872	129.162	82.3012	107.553	141.262	144.909	161.224	160.321	80.7963	84.0743	65.7069	66.3457	179.283	157.373	140.553	203.643	87.0679	135.201	132.776	95.1425	131.703
2943	YDR251W	12.0958	4.34994	6.00195	4.39079	10.5793	12.7756	7.27141	NaN	NaN	4.28715	23.9041	NaN	20.9028	NaN	1.63111	10.3046	13.5008	18.3681	17.3451	5.06104	6.45223	6.85175	8.20789	21.0972	NaN	18.9047	15.7546	21.1249	22.9579	32.0243	37.8595	NaN	NaN	NaN	NaN	14.1846	21.9132	18.0898	18.1902	13.3293	13.1548	NaN	13.6654	45.8644	50.1516	56.2831	55.8817	47.3728
2945	YDR253C	18.1271	13.1172	16.4016	12.7393	NaN	NaN	NaN	NaN	32.4846	11.5275	29.4312	56.3143	NaN	42.7106	NaN	20.875	22.3897	27.0329	21.726	21.9128	23.5926	27.8755	21.652	24.1549	12.7824	12.23	34.8583	15.1353	16.5775	16.3777	20.3693	23.4915	25.0803	16.9869	23.2068	28.365	17.4603	23.6396	23.3007	17.7898	25.2072	15.7237	NaN	NaN	NaN	NaN	NaN	NaN
2947	YDR255C	108.269	129.364	96.9861	150.196	154.994	170.655	180.832	193.269	145.652	127.373	155.813	87.9334	111.454	96.0434	145.047	98.7748	129.723	128.644	138.583	96.9428	105.133	125.515	86.0721	126.003	111.703	99.4744	103.805	142.775	102.878	96.6277	114.521	116.357	158.345	124.686	160.085	125.15	140.99	160.674	135.015	137.532	193.652	144.987	164.735	127.546	99.3474	98.4125	139.718	106.971
2948	YDR256C	1606.32	1939.74	1712.61	1690.74	1080.87	1348.09	1234.08	1543.72	114.059	123.696	118.83	171.298	115.052	110.215	188.997	1431.39	1232.8	1339.9	1200.43	290.812	279.663	328.826	556.35	1336.43	1559.59	1107.08	1077.47	139.03	110.366	131.452	148.547	1130.5	860.309	736.345	1134.94	3262.14	3380.29	3626.85	3260.91	990.215	1056.72	997.393	900.339	92.8999	90.6681	75.0263	52.1803	69.2141
2949	YDR257C	27.1358	21.4254	16.2622	35.1793	24.8973	26.4922	17.754	57.3139	26.5512	37.9444	23.0149	25.6608	21.5462	30.127	15.5811	18.3512	17.6962	25.8686	37.2172	NaN	33.2863	NaN	20.2445	20.49	NaN	NaN	13.5248	55.2916	44.8392	39.8165	48.2611	29.9666	35.8333	42.178	25.2644	15.3666	24.1272	30.7763	23.4611	33.7201	NaN	26.8139	13.6201	23.8726	15.8609	17.3909	15.6764	38.3522
2950	YDR258C	1455.66	1599.44	1654.81	1855.62	1076.27	1118.46	1181.02	957.621	2074.72	2218.98	1923.25	2073.94	2172.6	2016.38	2258.69	935.791	1067.68	1035.6	1048.33	2160.82	1969.73	1900.79	2098.69	1635.4	1938.02	1971.63	1996.67	2045.06	2373.72	2662.77	2846.46	1517.59	1632.52	2139.01	1559.48	1472.22	1601.44	1697	1854.99	1139.57	1112.26	1100.25	942.116	3391.92	3187.23	3582.42	3386.91	2909.64
2953	YDR261C	47.7467	35.9159	17.7022	30.8881	48.3123	60.4111	72.5606	85.3815	140.693	100.351	152.554	176.114	232.597	203.901	109.654	58.9561	54.9649	64.7902	67.6851	42.4809	45.806	38.4417	52.344	63.9714	36.3347	59.37	49.915	43.018	54.2679	54.5319	60.3931	NaN	6.36214	27.6867	29.5634	35.2276	25.1315	33.4563	23.1736	34.6322	NaN	NaN	NaN	54.0187	39.3505	51.6359	44.8176	62.7669
2954	YDR262W	77.6137	54.447	64.0588	86.0848	57.1321	59.2556	50.7271	63.4987	118.683	74.6757	109.81	119.693	117.737	106.918	124.977	43.0068	59.0043	67.876	66.1736	33.1245	32.5156	37.7125	32.4278	44.4815	57.5415	68.6028	61.4671	43.4469	43.8435	42.9838	55.9523	72.6941	84.283	62.8527	48.2608	159.02	133.252	185.224	123.973	67.6628	44.4177	66.8998	65.398	53.5765	49.8944	45.6457	45.6597	62.8918
2956	YDR264C	102.659	72.2927	113.167	88.5949	102.346	96.6104	89.8135	112.555	138.817	129.222	161.297	133.135	131.539	144.532	151.585	87.923	96.6626	70.2777	96.2326	98.5945	107.993	93.5498	109.551	101.357	102.103	95.569	77.5356	86.2822	101.456	108.447	84.4426	129.839	117.662	138.867	126.072	90.505	114.923	85.5234	111.238	94.6891	145.135	110.761	95.1047	87.1728	88.6981	83.2271	89.8763	87.9812
2958	YDR266C	39.4726	36.3188	42.9076	35.8124	45.1316	42.325	41.9479	43.0802	71.7394	33.7821	56.417	60.4916	47.3413	44.6346	41.3228	58.7206	40.7844	48.4163	48.9004	42.1437	31.6052	48.4893	36.446	50.9383	30.1739	40.2299	40.5996	49.5892	66.6349	63.1961	56.5061	72.5351	50.4936	48.2392	58.4758	51.9973	36.6345	47.7207	45.4273	52.5608	57.877	53.2884	47.2006	52.1757	58.6764	55.0034	59.7272	40.3012
2960	YDR268W	65.993	39.3924	72.181	64.8125	82.5019	51.1332	79.9945	94.6667	100.607	82.3647	123.824	105.598	165.992	80.7865	109.239	60.9806	53.5229	47.4468	52.4984	83.3029	81.3375	68.6727	77.9548	81.5757	76.9587	76.591	88.612	63.6943	50.3655	40.1011	56.8566	114.906	129.389	106.479	111.704	67.4385	69.4128	82.0202	78.3325	83.1132	128.717	144.891	92.2747	112.051	68.9299	98.8703	92.7003	106.21
2962	YDR272W	862.171	996.629	783.935	1016.08	1401.4	1249.68	1312.84	1130.27	1682.31	2018.1	1497.55	1744.76	1377.31	998.172	1721.15	1383.85	1279.91	1239.7	1480.66	710.887	825.634	778.419	809.678	953.326	882.036	967.404	1102.59	533.817	601.538	568.378	658.039	1771.46	2365.28	2209.41	2491.6	3126.75	2774.34	2681.29	2833.86	2731.4	3344.84	3568.12	3022.7	1412.24	1109.32	1256.7	1202.06	1271.76
2970	YDR280W	124.981	104.978	128.563	117.854	96.8052	83.3676	94.5374	85.7112	111.372	117.186	130.968	149.029	99.9487	129.728	216.303	86.5701	101.646	94.3335	82.527	104.089	122.551	139.985	91.5823	139.258	130.144	97.743	132.355	135.526	136.135	163.52	196.447	94.7067	74.6832	80.3213	69.7658	122.539	117.74	133.557	116.659	140.73	274.276	192.34	85.9142	182.039	182.898	174.867	225.26	184.373
2972	YDR282C	49.2187	74.0932	65.5542	75.4423	52.0471	52.972	34.7027	109.66	87.1889	92.1232	89.2898	81.967	77.4134	107.95	47.6264	48.749	42.8833	52.1617	36.9232	46.5904	79.4081	45.2732	62.619	55.4115	91.6438	88.3964	67.2222	42.0926	39.0031	54.7043	45.9848	NaN	NaN	NaN	NaN	35.6969	25.8502	35.7982	24.0191	NaN	NaN	NaN	NaN	50.1404	40.8641	47.7665	57.5758	55.2221
2973	YDR283C	37.7631	34.0327	35.7449	72.4822	33.3146	32.6757	25.933	35.5342	52.6685	40.4244	62.3932	64.1659	63.0405	37.9292	31.7361	27.1997	43.0528	15.9254	20.8958	39.6247	26.5731	30.5622	29.3513	38.5937	29.7553	27.0556	45.4898	50.8561	34.9626	79.2236	35.8859	27.5566	21.6143	38.0742	28.3506	35.5427	27.9041	32.4463	37.0034	34.3404	55.2822	32.7746	17.6538	36.9739	30.8038	35.7266	37.4901	29.1584
2974	YDR284C	80.9401	57.5292	82.9401	54.3501	89.9413	93.9934	95.4449	91.0622	110.573	73.1029	79.6948	127.289	116.349	98.6853	68.227	83.0819	86.7645	62.0476	84.966	55.9722	52.0626	69.0279	68.4807	73.7125	51.7927	77.3974	46.9657	77.7197	76.8949	56.4117	83.759	99.5136	101.297	95.8645	100.274	59.8395	80.0689	87.073	77.1147	80.3503	90.2489	112.177	106.048	77.6631	91.4841	69.4449	53.2549	79.7108
2977	YDR287W	168.531	128.252	86.7512	155.013	161.59	140.763	184.102	156.653	69.0259	47.0568	67.8936	NaN	87.2718	53.9248	NaN	107.323	110.908	120.273	92.466	69.7677	109.304	125.071	117.987	86.523	99.5682	137.96	112.826	87.2493	99.517	76.1529	103.316	135.84	137.461	121.667	186.416	310.925	377.146	414.431	296.538	180.088	193.097	333.304	195.666	111.512	78.5979	92.456	112.577	115.704
2979	YDR289C	72.6336	54.6411	84.8094	59.9278	61.9287	47.8428	59.9896	66.5738	107.28	128.352	113.791	159.636	135.725	151.656	124.651	44.1863	60.6698	63.4487	56.4641	76.525	64.6281	61.2978	71.177	60.3051	56.8696	71.7758	76.2181	71.2771	68.4252	67.8023	86.6336	64.5792	66.8918	140.492	55.5381	56.7369	70.138	57.1776	57.0613	52.6632	46.2959	49.5665	47.3419	181.642	135.744	178.832	140.57	205.784
298	augustus_masked 7012 CFC_2	12646.9	13880.1	12994.6	14897.9	14199.4	17480.6	15276.3	35958.2	19077.1	12270.5	15570.1	12710.2	12719	15490.9	11710.9	18078	16835.8	18559.2	16757.2	16032.7	17392.7	16767.7	15336.4	17664.5	19533	18610.4	19909.2	12579.4	14034.2	14916.9	14593.9	19936.5	21408.7	18858.5	20087.5	17548.7	16985.5	15770.2	16317.7	13703.6	11841.5	11500	14276.7	24529.5	15135.4	18883.6	16887.9	19858.7
2982	YDR292C	263.729	144.677	262.929	261.849	252.225	233.537	276.449	353.726	243.736	230.36	213.25	401.504	389.212	225.713	198.893	209.384	168.521	198.612	294.63	228.958	240.15	229.399	221.224	235.268	201.408	228.099	265.765	302.399	351.366	334.814	402.484	183.493	342.799	286.031	178.934	245.253	236.423	295.005	230.706	301.074	187.459	243.642	214.756	269.001	303.526	321.316	338.124	246.318
2983	YDR293C	161.959	156.46	155.072	145.664	144.654	119.152	148.362	189.995	198.336	203.949	217.746	201.727	142.916	159.409	188.905	114.942	143.072	124.084	121.675	139.11	144.189	156.44	130.515	117.304	135.897	135.453	137.964	167.337	174.016	173.873	213.566	177.881	164.626	214.964	181.951	157.208	180.848	161.144	152.212	126.662	185.652	189.923	151.646	210.046	210.334	198.077	209.871	201.034
2984	YDR294C	130.862	129.385	124.357	145.639	101.21	107.962	111.965	81.0967	113.899	139.2	116.92	109.524	103.741	107.428	158.054	88.7236	97.662	106.044	94.9528	142.312	140.995	152.481	164.94	132.52	157.597	149.325	142.726	170.035	160.601	149.579	146.151	163.334	155.265	164.251	141.771	258.429	273.448	286.158	268.28	144.083	136.936	146.673	172.921	88.8529	143.504	131.891	146.517	102.092
2985	YDR295C	23.6524	12.9089	5.26037	4.38237	NaN	15.6593	36.1154	NaN	NaN	22.615	NaN	NaN	122.415	NaN	NaN	NaN	11.7012	19.2659	7.75746	18.4809	15.5255	7.14099	4.06142	NaN	14.5342	NaN	NaN	11.9856	7.75059	12.4156	8.66644	NaN	NaN	NaN	NaN	17.6433	38.6235	21.3757	17.6789	NaN	NaN	11.4665	14.256	12.4286	32.1282	27.6427	15.6357	22.7993
2986	YDR296W	27.3987	30.9862	20.6873	18.7684	1.61157	13.4439	14.53	47.5098	NaN	1.91063	NaN	NaN	NaN	NaN	NaN	7.7833	11.1206	18.444	16.5891	22.3977	25.6924	26.4396	29.3736	24.1572	26.8079	23.7597	19.2512	22.7072	20.8526	21.3056	18.9553	NaN	NaN	64.9938	26.9982	19.4442	21.5875	24.2419	33.5837	6.16462	NaN	NaN	17.354	20.6792	24.24	21.8424	22.0354	16.5517
2987	YDR297W	97.7246	25.496	35.6807	56.8789	78.3389	75.9397	61.0176	48.6555	94.6187	18.9796	15.8732	49.9075	43.8625	37.3575	38.6093	27.7076	47.2148	42.1905	34.9403	42.2997	42.5143	56.6051	67.2828	47.8926	62.2366	60.7579	57.0777	127.931	116.901	101.007	98.8099	38.6093	31.0239	27.6727	39.0586	55.6531	54.3294	74.7047	69.847	62.9979	61.633	71.8101	65.5047	76.4005	111.866	89.5028	102.878	90.7641
2988	YDR298C	180.143	195.945	171.406	235.038	125.794	125.1	148.54	70.3534	94.3536	70.148	87.2151	69.1516	73.6933	66.0809	95.1541	113.19	100.206	130.204	138.01	177.763	190.745	161.902	164.937	139.933	158.317	144.164	188.872	85.5191	126.816	121.175	185.956	101.4	119.876	188.63	71.266	140.991	168.129	253.032	211.747	71.1045	93.3967	110.883	131.549	356.789	224.092	258.154	216.149	394.324
2989	YDR299W	72.6686	55.5284	90.4225	59.2792	62.0615	66.5362	60.4476	62.9569	72.52	62.8388	74.4456	58.0395	56.1444	58.951	83.6371	52.2617	45.1366	60.4395	56.8898	105.637	98.9808	82.5121	84.8482	78.1793	64.9271	56.8485	73.0073	117.362	93.9572	92.9721	118.081	45.5471	58.4057	76.1971	58.6747	28.6157	36.3939	38.5824	40.9666	25.9879	39.6254	44.4034	30.0757	138.767	106.187	154.9	165.409	140.583
2990	YDR300C	143.166	128.407	144.455	166.604	108.347	108.67	123.74	98.6443	124.979	133.722	126.425	95.1178	97.4408	99.1813	118.737	91.4826	111.337	123.73	97.7581	152.738	179.872	182.52	146.844	142.965	134.627	144.462	174.95	298.292	299.746	294.161	266.976	103.154	112.879	74.8826	74.6707	137.281	143.374	144.294	137.923	90.2916	78.8536	98.5889	95.9925	188.449	236.28	237.469	227.758	184.781
2991	YDR301W	86.8795	85.6671	78.6317	85.2357	106.47	108.654	100.951	108.748	97.4399	117.115	132.896	107.72	119.85	124.756	125.153	89.2303	98.878	93.4157	92.0384	89.6585	89.8622	89.0602	90.5008	92.0445	89.7387	96.4702	94.3636	85.9401	78.077	85.2629	69.1599	82.0082	93.5809	100.383	96.5083	91.9807	93.6924	82.1674	89.9027	104.748	122.35	120.19	78.8902	49.6488	65.5463	70.0697	79.8922	43.1643
2992	YDR302W	87.5179	86.515	103.603	121.697	70.9177	85.3189	114.302	94.8075	78.0604	93.0361	100.753	72.4296	67.8099	56.2256	65.8275	90.1984	85.7837	115.837	102.82	94.3732	90.8136	129.432	94.5831	91.3263	66.4546	88.743	98.4239	112.784	134.124	114.585	113.783	64.1877	44.13	43.8835	71.7904	124.401	94.2971	129.836	149.335	76.6196	99.4348	118.271	91.8087	59.824	110.127	93.2067	123.301	78.2995
2993	YDR303C	32.7104	63.3783	36.9493	60.281	45.4447	42.1913	41.9932	70.2432	62.8662	97.7681	81.8582	108.32	74.43	40.9225	103.613	51.825	37.7764	34.5915	40.3759	56.324	60.2628	54.8128	62.0048	55.2526	56.1599	62.6444	62.091	76.9566	58.7964	58.7859	47.1818	80.6139	54.4353	80.2696	56.332	47.6213	46.8855	55.9985	45.7081	21.8887	34.0306	42.8313	28.7662	67.1878	75.6484	74.1223	99.4207	69.9019
2994	YDR304C	154.815	162.975	163.364	182.067	251.776	291.886	284.174	209.696	71.9707	50.3469	66.3959	68.9422	105.342	80.0216	58.9377	222	264.741	261.994	212.663	108.279	152.928	147.66	130.495	148.325	174.231	206.003	180.614	136.011	139.234	125.388	172.061	178.624	189.213	125.343	221.92	397.552	475.296	485.354	430.399	279.789	265.625	255.593	350.415	316.456	213.935	272.009	257.145	288.781
2997	YDR307W	60.6047	54.6717	65.2001	57.9886	65.4437	62.846	55.3413	74.8792	60.5749	82.1688	80.3774	85.4255	97.9173	78.3456	91.4746	60.5425	63.9464	67.2628	64.391	50.0958	47.9658	55.4117	55.4216	45.4084	43.9352	77.3328	52.9131	63.4708	75.9832	71.299	61.6421	101.071	89.3607	90.7722	107.693	74.9957	89.2711	77.5807	88.3694	108.621	125.051	125.61	99.1869	45.2773	52.6749	52.373	83.0904	52.4042
3000	YDR310C	11.7668	4.08668	9.8077	11.5069	1.38798	21.7943	16.4252	6.3598	22.4948	14.111	32.8876	37.5771	25.443	19.4844	13.1232	10.7317	16.5015	5.71225	8.38894	13.1046	12.9232	6.46294	7.01876	7.64677	12.2033	9.71321	8.23376	13.1742	10.148	5.5525	9.71304	9.9423	14.6357	19.3653	4.88991	11.5628	4.89486	NaN	5.75802	NaN	NaN	NaN	6.42784	16.0112	7.05397	7.01085	13.1223	17.4794
3001	YDR311W	23.389	32.3546	29.1662	22.4091	34.783	22.6199	30.8228	22.0137	28.6378	22.1649	25.144	56.3052	84.2552	36.5829	30.0048	15.0015	29.6712	19.1825	22.7782	23.3594	19.5193	18.5428	24.4489	15.4876	23.5888	28.3622	17.9717	24.7198	21.0249	19.1261	25.1177	25.6887	23.5273	36.2377	27.5436	22.2756	29.4255	28.097	17.3761	32.2486	42.4308	34.571	19.3919	24.9264	25.1573	25.2754	20.9548	21.2755
3002	YDR312W	24.9665	14.2982	19.5045	6.40483	24.8359	16.4848	9.36819	16.3525	24.7964	16.7017	18.459	21.0953	25.4142	NaN	40.0703	22.7454	21.5756	24.8839	28.5874	27.4442	32.6627	29.8878	23.9243	19.9694	17.2219	21.5645	22.892	27.6704	32.0362	28.2986	22.4997	23.1512	30.0962	17.7995	25.9294	18.6407	23.6864	14.668	18.029	37.3675	26.3751	47.7558	16.6592	28.8622	43.1474	28.8395	43.8064	22.7145
3003	YDR313C	82.3616	124.529	114.569	93.7048	121.297	102.887	107.803	219.493	286.469	276.523	323.061	280.605	358.086	386.888	302.929	94.0305	135.351	112.684	136.724	166.379	171.966	147.752	162.203	133.268	110.387	197.825	174.938	135.131	141.499	164.888	129.169	86.4437	94.247	159.001	144.547	155.931	155.523	181.641	106.25	120.32	69.1746	99.5657	101.099	59.9085	90.6108	93.8418	97.5998	61.463
3006	YDR316W	107.118	70.1305	126.313	115.912	101.82	93.3622	81.4197	94.948	74.6776	88.1843	79.4345	79.8691	88.6623	88.2538	99.1247	67.0838	98.6067	79.5142	78.6812	101.579	116.944	100.559	100.779	100.683	135.765	115.853	111.884	67.0676	63.0363	59.9097	59.0354	84.2394	108.808	104.413	101.404	133.31	130.118	116.38	134.355	103.368	115.224	107.177	77.9976	49.6438	71.6047	59.8154	71.3283	56.7372
3010	YDR320C	18.9825	15.1884	29.8317	21.6185	22.5203	24.2435	23.176	31.1831	51.1855	51.247	56.9955	78.8165	53.8802	45.3879	37.5722	20.4227	21.2021	19.6799	21.3387	16.4655	27.3807	24.0371	25.8461	21.7094	24.3676	24.4463	26.5092	29.8424	29.0645	26.4436	33.2688	27.8029	24.886	26.1257	25.1545	31.6614	16.172	33.0872	25.0604	23.823	33.8552	36.1419	22.7731	31.7375	28.1637	34.5533	32.9792	38.3329
3013	YDR321W	158.123	181.382	148.606	184.48	194.551	193.897	202.738	156.715	83.1869	199.519	155.651	88.4479	81.0309	33.5436	165.252	128.492	136.583	148.459	135.412	158.259	169.243	151.881	191.364	174.065	119.81	139.883	180.382	325.945	308.579	316.13	292.946	64.6492	84.2509	106.59	86.2251	128.338	134.035	106.185	107.646	58.9996	95.7299	89.4064	79.1799	187.481	235.631	272.824	285.836	214.049
3014	YDR322C A	85.6521	39.8642	56.8209	92.4053	78.1868	143.365	110.737	69.3223	36.2567	34.2413	21.1457	NaN	21.3456	16.1301	28.3229	65.7762	106.468	110.784	93.2211	106.363	88.095	98.8273	91.288	46.5999	35.3448	40.7906	59.3676	47.162	46.9718	54.9882	55.9142	73.496	49.4833	71.5295	66.1796	91.9264	113.753	162.875	149.721	51.2239	45.965	82.4655	98.0379	62.7397	35.8057	42.2091	29.0319	45.5898
3015	YDR322W	186.656	112.579	191.227	158.469	134.449	155.381	131.888	83.0502	117.053	129.582	105.445	162.28	125.036	129.862	122.282	103.892	124.114	95.2299	126.928	161.894	166.54	159.543	164.115	192.685	177.626	172.178	161.851	164.403	159.758	164.436	119.608	180.288	146.583	145.674	144.561	119.647	152.974	151.34	139.738	154.986	103.94	108.679	138.255	122.254	156.739	151.111	192.273	122.373
3017	YDR324C	425.602	407.774	424.686	448.469	521.443	505.182	612.534	395.031	267.399	273.133	208.5	255.34	213	181.446	283.814	445.602	487.064	457.001	459.918	422.654	432.617	480.45	405.343	394.769	354.969	430.304	444.077	485.281	526.41	458.873	417.26	347.443	330.597	399.971	384.127	286.264	283.903	287.13	299.605	244.033	269.631	280.557	301.946	318.407	419.602	347.746	382.231	310.692
3019	YDR326C	228.298	81.0917	127.145	125.048	128.879	92.8791	114.303	NaN	234.351	193.059	164.871	118.558	95.8849	NaN	126.4	189.756	387.399	335.128	256.649	253.914	187.953	249.327	225.517	225.537	187.694	182.443	242.425	312.658	247.906	366.878	459.424	NaN	37.9202	138.287	196.591	216.664	290.368	290.916	277.606	281.573	183.502	196.651	286.735	415.182	447.867	441.805	428.021	395.073
302	augustus_masked 7012 CFC_2	56.8341	21.4807	12.3313	69.7829	62.5757	69.7335	98.4831	115.319	156.821	85.9801	89.6907	104.707	112.263	67.213	85.7105	97.4231	102.351	95.6851	150.009	39.9116	41.5384	32.8785	33.6369	48.8659	27.9022	61.3642	29.6538	57.3094	51.9025	47.1333	78.3154	65.7297	84.2956	128.402	69.4932	71.5336	54.4936	56.4054	66.4518	145.148	56.5241	85.5359	117.129	57.0032	48.8622	58.6623	73.9139	31.4273
3021	YDR328C	1745.84	2038.29	1934.12	1629.48	1815.29	1891.1	1946.9	4084.33	4034.01	2703.89	4158.27	5709.58	6192.85	5256.21	2650.12	2310.08	1992.29	1819.46	2103.61	1723.7	1630.29	1673.1	1690.33	1807.13	1572.82	1667.04	1826.82	1080.76	1262.06	1091.85	1060.96	1837.04	1916.47	1784.94	2091.83	2304.17	2110.14	1649.38	1907.28	1879.31	2555.54	1462.06	1743.3	1120.94	1213.32	1146.87	1008.84	1145.65
3022	YDR329C	41.9084	53.2794	60.7009	66.5723	50.4308	44.0156	53.7394	75.4746	63.8959	78.9747	80.2053	87.3571	95.3334	66.92	78.9865	45.7525	61.0379	37.0999	58.9776	64.1497	51.0221	54.4224	55.5509	43.3868	59.8871	57.4815	50.7763	55.6722	57.3471	50.7637	49.1367	47.1819	44.513	46.703	42.0006	69.4954	69.9549	78.3707	88.2372	56.0211	56.4303	49.0461	42.6122	35.9831	44.3519	46.4199	64.5008	39.6454
3023	YDR330W	27.5675	28.009	29.838	29.1792	30.0267	26.3332	30.4752	77.8435	78.3806	68.0641	58.7866	87.9209	83.194	84.5247	72.5104	29.4601	34.0118	36.0473	43.7701	37.1269	41.9676	26.7615	31.6665	31.2552	37.4151	38.2435	35.5568	38.3565	41.2359	29.7201	41.0211	19.7144	33.0122	25.7365	36.11	23.069	15.0066	14.746	21.8879	19.2883	29.0372	15.0682	17.1959	123.92	70.1054	89.6964	71.998	111.451
3024	YDR331W	45.0855	33.3197	39.2475	32.7411	92.0486	27.9956	36.2042	NaN	281.325	127.032	239.22	NaN	NaN	NaN	64.4111	31.7827	36.7576	33.578	59.2514	77.4501	71.2029	65.3138	44.4929	35.6318	55.9675	65.4044	71.2237	93.0055	81.7194	107.723	113.557	64.8689	34.9829	NaN	NaN	66.1282	49.201	49.4215	48.8677	34.9394	NaN	66.8896	39.6182	65.0377	69.1065	61.678	100.427	79.192
3026	YDR333C	58.0968	55.6796	55.3803	43.8799	62.3498	57.0529	50.0894	54.936	63.684	42.6252	46.6909	86.6575	75.9766	82.6693	48.9252	50.9201	47.7368	45.7471	35.7704	50.6987	53.1673	60.4065	52.52	45.9026	50.0619	42.7752	38.7282	84.2735	69.6885	75.8344	73.8077	48.1265	57.0016	58.142	51.7077	43.1788	43.5106	44.2583	21.1948	36.8208	41.0749	41.0729	30.6548	51.7194	76.89	63.202	64.1805	53.1549
3027	YDR334W	23.7672	15.7053	25.5649	18.9901	31.6782	29.2006	27.2437	36.5459	41.6318	27.4449	25.4812	39.8054	47.8862	37.6169	43.5261	20.4026	23.7739	26.9215	22.3031	21.6732	26.9349	23.435	24.6569	29.7037	19.8492	26.8309	29.7845	27.92	27.785	25.0912	24.2134	13.4161	28.5347	30.6521	20.5926	16.0803	20.5508	22.1727	20.4938	21.8121	32.2907	16.6216	23.1997	23.2234	24.3457	36.4811	23.9888	26.7105
3028	YDR335W	72.7248	72.9796	79.4836	73.5984	52.1474	59.6313	73.5215	69.8986	109.576	88.8056	97.046	98.5404	115.815	107.588	104.148	56.0198	62.1998	60.8409	61.3035	76.4034	75.0315	73.3291	68.2094	76.9416	70.3456	67.4064	64.0447	87.9616	88.5094	71.8688	75.5852	69.8503	63.3586	63.9126	58.4386	62.3577	69.1224	73.1267	72.486	64.2985	78.2745	76.9059	64.7617	45.7315	58.1962	66.6564	71.8348	50.1705
3030	YDR337W	48.5397	29.4888	45.9001	31.4566	26.0259	27.2531	16.3292	99.1063	64.5352	22.8291	NaN	64.2951	33.9815	33.4535	31.7444	33.2758	45.7904	46.8912	48.4692	44.2121	57.198	43.0593	42.1812	40.3244	44.2762	54.1667	50.7154	37.7359	27.2786	30.2117	39.0345	34.9553	39.0526	39.1783	27.9706	25.0777	17.8606	33.3822	37.5201	32.0739	76.2206	66.722	27.2863	77.9361	38.4508	47.4486	51.5724	61.6431
3031;737	YDR338C;augustus_masked AIE_1 5050	122.324	68.0313	115.689	57.3304	128.451	175.077	103.479	120.701	164.326	78.1276	179.569	120.883	125.934	79.1264	137.191	127.874	148.412	116.137	132.722	61.6974	75.9708	48.8096	72.8707	209.617	90.1506	89.7101	NaN	102.611	86.1211	NaN	32.8094	114.285	106.682	119.072	115.42	169.573	104.573	169.028	149.96	193.857	NaN	NaN	213.661	28.5467	29.9992	43.961	122.763	NaN
3032	YDR339C	36.5772	16.9706	30.5049	23.2013	32.613	27.268	20.4506	NaN	NaN	NaN	NaN	NaN	NaN	NaN	NaN	34.2743	71.2156	51.9891	31.8061	45.9345	54.1559	45.6645	74.8906	52.0505	82.4446	NaN	NaN	27.4878	43.1552	62.9195	48.4615	NaN	NaN	NaN	NaN	NaN	NaN	NaN	NaN	NaN	NaN	NaN	NaN	77.073	83.8533	73.9711	101.618	67.8134
3034	YDR341C	1071.69	1150.68	1038.05	1076.19	699.726	786.097	746.897	569.437	543.146	689.793	591.184	499.532	631.107	565.393	675.705	752.417	854.425	917.893	810.704	1163.91	1092.26	1151.84	1154.44	525.338	551.388	543.167	533.996	1761.78	1740.36	1656.39	1669.49	559.044	604.019	532.035	614.281	1194.35	1235.67	1301.42	1325.49	578.831	670.528	684.761	720.284	1725.81	1959.6	1928.42	1812.16	1563.32
3035	YDR342C_NumOfGenes_2	1410.24	127.852	209.89	1368.83	4721.32	4960.6	3660.17	8061.43	1431.89	1308.28	1439.96	1210.97	1241.39	1193.78	2130.27	2620.62	2231.67	2581.35	1843.61	3388.65	3108.5	3850.33	3385.86	3289.59	2442.7	2818.58	1877.71	581.852	539.796	1346.46	542.994	196.467	196.167	111.41	87.695	92.3944	NaN	255.151	1818.06	NaN	355.617	228.5	261.282	371.038	307.689	330.68	156.129	246.085
3037	YDR345C_NumOfGenes_2	51.9482	125.691	128.406	20.5308	21.5755	213.365	228.749	68.4335	110.558	69.3528	68.5534	49.044	76.7733	NaN	71.171	242.883	231.063	250.538	225.626	78.8175	73.8725	87.5069	61.421	62.878	54.777	67.8091	76.9412	284.549	259.771	290.877	253.07	74.0665	47.5932	56.7952	116.772	NaN	27.3552	NaN	NaN	258.378	32.5338	53.1462	20.5096	463.003	933.838	833.21	517.772	528.786
3038	YDR346C	17.3734	17.3306	17.0225	14.5285	36.4619	21.3136	30.1747	43.4148	27.2353	19.1006	32.4317	62.8973	55.5977	43.6037	16.7361	32.5146	28.9675	29.6839	29.432	21.8928	21.9237	17.1083	28.4283	14.4942	6.42462	18.1332	15.0541	31.4056	20.3664	15.8438	20.7002	32.5529	31.2088	29.6409	37.504	28.8853	8.7853	20.9937	21.294	32.2117	25.894	29.269	25.4623	5.49692	16.0644	12.2399	12.8478	10.2867
3039	YDR347W	62.7784	26.0354	44.4118	50.6422	46.8222	58.8517	54.6635	68.5394	18.9367	31.7005	58.9534	25.6546	48.9984	57.5176	36.5948	36.5342	37.3125	38.5972	38.6038	50.5815	55.0418	52.6785	50.1428	39.8031	42.3464	42.8351	40.2272	62.0086	64.5888	60.3456	82.8248	28.989	38.6762	42.6394	46.4452	60.4746	61.3239	54.3949	55.7397	29.9128	51.1892	58.1215	40.6994	68.201	84.1519	74.3636	80.0708	70.9549
3040	YDR348C	122.028	91.666	140.946	94.6984	144.835	122.894	126.027	160.15	162.605	193.549	180.264	162.872	157.581	152.212	152.542	127.269	110.001	82.5243	140.285	135.597	165.981	105.752	139.147	61.7972	65.8554	71.2599	89.5196	136.478	135.297	129.545	139.674	53.7146	90.0744	121.448	109.364	125.583	115.942	101.24	134.648	145.597	169.003	110.62	98.2564	167.967	137.123	118.075	158.585	156.326
3041	YDR349C_NumOfGenes_2	47.3461	27.7503	26.2064	35.0588	48.2216	58.4682	40.3237	113.314	83.6862	59.1148	68.9599	146.826	131.141	141.758	74.5061	35.9717	NaN	NaN	40.3951	32.4274	23.546	29.3807	35.7076	28.3815	17.5033	24.6784	29.2334	25.8045	26.2233	24.1582	31.5639	62.8814	68.7919	53.3411	84.7913	31.0012	33.4461	20.8287	30.4142	62.21	84.5015	50.2451	54.8909	38.5589	30.497	33.9912	31.4758	28.5463
3044	YDR352W	2.37886	NaN	2.29459	1.60168	2.69793	NaN	2.83455	NaN	NaN	NaN	NaN	NaN	NaN	NaN	NaN	NaN	6.03431	2.51206	5.52223	4.12622	6.90207	8.93642	10.5431	1.79048	9.87785	6.75816	2.77762	18.9116	3.96781	1.13204	16.5718	NaN	NaN	NaN	NaN	1.32551	2.30813	7.11049	5.20494	NaN	NaN	NaN	NaN	7.00758	12.1105	7.53112	3.681	6.38395
3045	YDR353W	1634.38	1721.9	1969.76	2054.31	1640.17	1990.3	2735.36	3182.7	1952.61	1941.89	1795.34	2403.89	2222.88	1905.24	1628.48	2564.42	1899.52	2117.48	1982.07	1601.01	1683.04	1910.05	1434.61	1214.16	1817.32	2246.56	2039.3	1221.85	1899.7	1779.27	1770.37	2294.25	3114.42	2758.65	2677.58	2171.87	2154.02	2331.61	1550.02	983.708	936.259	1212.6	1029.71	1826.57	1355.36	1170.05	1099.58	1575.54
3046	YDR354W_NumOfGenes_2	48.5629	52.073	24.6751	73.7052	27.217	23.7047	38.2909	27.3973	50.5358	53.5198	77.0024	59.7257	48.13	45.0716	58.9712	37.9858	32.6289	41.7887	38.3748	87.4749	90.8266	85.1709	99.4669	52.8349	72.3568	70.9287	78.0659	96.7331	94.899	93.8223	93.5654	26.2725	37.8926	44.121	28.1839	80.1636	85.9909	93.9031	87.5031	34.9205	34.9932	29.88	36.1987	60.3779	60.2448	57.5813	68.2082	73.1533
3047	YDR356W_NumOfGenes_2	20.9783	22.6497	18.5692	22.998	51.9053	16.4617	22.936	21.9539	28.4638	31.3462	34.9677	19.408	38.0702	50.165	41.8498	32.8106	21.2213	22.0857	24.2952	23.3023	22.2202	22.3773	26.253	24.501	23.848	25.9455	24.5545	34.3743	30.338	24.4821	26.7303	18.6156	23.8696	78.0901	42.83	16.7526	21.5146	15.2505	13.5616	NaN	NaN	29.506	NaN	17.2766	32.6041	35.6055	23.3346	24.9911
3049	YDR358W	104.526	95.6137	104.511	125.893	81.7582	99.2893	94.8041	117.216	263.906	173.512	210.003	241.251	233.263	169.584	249.612	88.3673	86.6851	96.5093	96.1003	100.944	103.331	96.3783	83.5393	67.8507	73.99	87.9716	85.5419	86.5754	94.9427	84.3469	94.4098	157.168	137.382	152.149	136.343	168.032	141.306	159.188	144.171	125.363	145.474	143.676	117.135	164.053	141.39	149.88	138.43	186.97
3052	YDR361C	53.7158	60.5984	60.6458	56.7608	61.4698	60.8593	60.4504	36.996	33.782	31.528	39.7936	36.9367	25.8523	33.2353	21.5751	34.0993	45.4941	47.6279	54.3184	48.9517	55.8368	59.0982	50.8191	50.7241	46.7441	52.5617	47.4792	61.3228	91.2087	71.4661	65.2641	36.0906	31.4432	31.1463	21.479	34.8143	39.1952	37.6804	29.1654	37.3276	26.5154	36.5497	27.3758	40.8441	98.7799	76.3039	72.9464	59.455
3053	YDR362C	23.9175	30.4231	26.8679	22.6507	19.6728	35.6502	18.3031	26.3465	5.12483	14.2936	6.1604	NaN	3.74673	8.91554	48.6909	30.7408	21.8806	19.8963	19.504	21.0965	30.6832	31.7293	25.6897	26.0103	19.9753	32.4026	33.1416	36.8366	35.4171	41.5142	33.0034	12.7274	32.7142	19.9012	28.0451	26.4532	19.4354	34.9667	25.1659	NaN	NaN	27.5041	17.5412	28.039	35.9232	35.4294	38.8249	24.5095
3055	YDR363W A	NaN	NaN	NaN	1.67076	5.70797	NaN	NaN	NaN	NaN	4.20893	NaN	NaN	NaN	6.74574	NaN	3.0786	5.67972	4.05467	NaN	NaN	2.63865	NaN	NaN	NaN	NaN	NaN	NaN	4.49309	11.8693	17.9268	28.9259	NaN	NaN	NaN	NaN	NaN	5.5708	NaN	7.93937	NaN	9.29107	NaN	NaN	99.8772	24.9339	40.5428	47.2626	92.5818
3057	YDR365C	72.3242	67.5085	71.9889	60.9146	79.765	70.472	78.0686	98.2179	57.665	63.6259	75.9517	66.8683	68.9395	73.1443	48.0849	67.6641	72.1776	65.8315	79.8063	87.3186	94.633	108.505	71.5055	85.055	76.6894	77.7933	64.8747	101.735	102.406	95.9039	88.3146	70.1777	85.7152	81.3494	71.7798	57.2202	62.067	64.1389	60.2126	66.7314	71.9067	63.4026	50.0784	105.174	119.02	118.643	111.519	87.3644
3058	YDR367W	29.771	19.4228	25.7827	22.0843	17.1072	41.7203	35.6039	21.4921	30.6885	57.925	41.3852	49.7189	39.2993	32.9342	34.2219	18.6441	23.2079	11.1423	29.1846	45.3708	22.4751	12.6956	11.7034	24.9486	24.4918	28.2327	32.0225	17.7008	27.4966	27.1612	22.8833	63.1527	66.894	23.0152	25.0357	52.0213	55.8683	15.041	38.526	67.0616	14.5838	22.2396	15.0041	6.73735	4.41338	17.6312	16.6727	7.34565
3059	YDR368W	327.979	312.368	289.622	318.993	182.15	184.406	194.497	112.32	128.49	117.623	118.262	111.992	124.595	121.783	106.524	243.906	308.935	293.611	310.596	240.031	264.152	270.538	231.92	239.553	231.471	227.99	298.339	460.964	476.361	557.225	653.827	133.346	108.165	110.303	144.612	480.456	556.761	569.318	602.886	302.132	493.829	545.713	559.398	718.12	561.609	564.419	545.143	667.268
3063	YDR372C	151.089	158.407	144.078	184.604	123.87	134.103	114.088	111.019	127.145	100.044	115.824	133.615	120.532	126.118	118.448	95.1243	139.652	105.852	138.907	162.646	164.395	168.512	145.569	154.25	154.805	145.3	143.398	184.351	231.914	240.302	264.57	129.634	101.473	97.1812	95.3662	102.86	111.44	137.643	109.609	109.079	151.387	165.431	128.378	259.596	257.635	259.082	255.26	252.066
3064	YDR373W	56.1803	39.3422	38.1044	20.4261	27.8185	34.9484	16.8748	39.0079	73.0721	36.2518	63.4566	45.5973	70.6218	75.9429	64.3254	36.708	41.6336	36.1428	63.4573	40.1123	33.2777	37.5432	31.539	51.9147	39.5158	42.6981	34.3302	43.8677	48.9962	40.0614	40.3591	23.7555	29.8781	43.1459	37.8386	39.6805	45.7112	54.0317	71.0999	45.0943	NaN	28.5237	50.1052	71.6823	38.357	48.4058	60.8545	43.413
3067	YDR375C	20.7785	21.2925	24.3883	23.2998	11.3446	7.19688	16.5344	24.2251	10.0174	7.33548	NaN	NaN	20.9249	NaN	9.47657	16.283	15.7328	11.3242	9.72583	25.1062	20.4131	16.6935	16.2146	17.6127	18.9636	15.7588	20.0313	18.8381	16.2842	15.8978	14.2328	14.2347	12.8788	14.6314	17.0911	14.3254	13.2996	16.0587	16.6068	10.5892	13.8721	12.3349	7.98699	15.635	14.7336	19.4684	9.23054	21.8779
3068	YDR376W	77.3803	98.0462	62.6453	84.9431	64.8733	59.9336	54.6162	82.9742	95.6988	90.3638	82.4661	91.0975	134.1	112.866	109.198	58.558	63.1321	55.3343	48.2408	109.417	107.311	100.507	84.0613	103.75	96.465	87.2181	104.684	73.9262	81.7041	79.9577	92.5707	89.9337	52.8401	85.234	76.8592	71.4654	84.6661	69.0262	96.7345	73.8508	76.7545	95.6027	81.5215	70.9276	72.3739	73.4245	74.8475	65.9863
3069	YDR377W	1117.44	969.625	1557.85	907.368	1048.76	905.032	806.738	216.714	260.005	423.604	371.297	265.113	242.559	178.075	469.315	652.615	656.484	741.41	699.168	808.638	805.28	619.764	789.792	587.467	652.486	567.338	621.197	278.673	307.85	227.471	359.346	572.151	428.85	490.705	432.335	683.864	873.192	667.156	778.657	710.315	667.168	765.437	803.37	689.545	372.28	474.022	414.773	696.69
3070	YDR378C	195.557	44.1923	122.97	95.0184	163.354	121.304	153.783	124.354	145.828	44.391	41.3071	44.7301	50.5166	58.6523	89.5756	92.2158	107.092	180.04	145.585	96.1461	125.658	100.807	93.693	155.258	141.771	129.302	122.9	245.816	302.529	208.175	320.537	69.9754	151.285	57.276	94.6921	97.7992	139.372	160.091	145.079	187.83	177.777	123.266	225.674	353.241	280.524	287.296	291.956	330.914
3071	YDR379C A	75.9589	33.1935	75.3343	37.4617	36.6829	27.9892	33.8497	26.5704	175.679	192.522	119.321	134.433	134.897	178.392	139.738	31.55	35.1441	24.5171	26.7861	49.2541	47.21	33.6485	51.9028	36.2837	35.0904	45.7585	53.4129	32.3261	28.2168	30.3695	30.9663	102.692	127.22	133.852	102.43	39.7518	46.7891	38.113	36.101	129.106	102.695	107.59	89.7944	42.8793	50.9542	49.3033	48.3879	80.243
3072	YDR379W	42.6212	56.1248	39.2663	39.3181	47.6396	37.6314	45.7486	60.5771	49.08	68.0385	75.3999	59.1544	55.31	74.1306	73.7025	37.6289	45.586	33.2225	45.1634	51.9894	40.4782	33.648	40.2817	40.343	50.5106	39.5701	41.0071	41.1523	42.6405	44.5549	55.5545	18.9247	51.3107	51.0643	30.0135	56.076	46.2725	53.7761	44.3882	56.1664	55.2788	100.897	42.0846	34.0197	35.4576	46.5907	56.6287	49.2176
3073	YDR380W	47.4681	45.9985	53.3958	37.0326	66.9236	56.7159	60.1303	56.3706	40.0002	43.5495	47.8559	54.0468	42.2166	54.5324	66.2675	70.1588	85.5205	87.1787	79.1432	25.1133	27.5937	39.4622	29.6925	39.8706	42.4663	37.5237	41.861	28.3191	26.6239	25.5555	31.0314	15.2631	24.2399	24.7196	NaN	29.4239	25.1912	27.0287	28.2051	NaN	73.4015	36.8209	NaN	27.9615	24.4211	20.6056	34.2968	37.9653
3075	YDR381W	3844.27	3760.48	4076.66	3586.56	4156.12	4296.09	3621.47	4988.91	6071.37	5419.47	6578.42	6845.09	6817.69	6385.46	7518.98	4821.47	4890.95	3946.98	4748.91	4243.43	4067.72	4190.82	3857.16	3997.43	3870.7	3581.94	4236.11	5201.2	4363.8	5650.6	6118.46	5679.72	6050.41	3374.83	4901.85	2773.9	2348.09	2227.14	2285.89	3450.68	3159.85	3498.79	2428	9444.45	7193.83	9425.42	7847.25	7680.09
3076	YDR382W	1807.95	1391.41	2283.56	1472.21	558.638	793.284	861.239	578.905	464.557	246.531	410.333	401.89	435.801	408.361	307.179	1128.35	1033.42	898.745	927.736	1666.94	1605.69	1605.85	1319.33	1913.7	1716.24	1147.27	1429.12	3251.33	3670.36	5515.9	3807.35	256.862	643.558	345.539	636.3	1506.54	1786.84	1536.66	1149.84	1067.18	547.891	834.716	642.356	6355.42	3860.95	5061.07	4981.02	4652.01
3078	YDR384C	239.581	67.8288	72.0468	66.3248	34.6415	56.873	28.8003	NaN	117.713	149.658	63.4724	35.4829	NaN	30.0555	73.2787	255.555	206.807	189.297	295.545	NaN	NaN	13.2663	63.3332	602.738	512.323	451.619	492.004	20.8782	17.415	8.9458	17.9629	121.895	128.306	178.424	216.199	442.615	503.132	517.341	488.407	202.188	161.412	148.608	178.781	104.066	NaN	15.5	8.01836	NaN
3079	YDR385W_NumOfGenes_2	10460.8	10293.2	9348.4	10584.6	7327.67	7294.1	7209.61	4645.85	3519.54	4289.26	4089.98	4070.22	4306.74	3406	5337.62	7344.97	9542.34	9084.5	9046.14	10874.9	10503.2	11625.9	10957.5	8275.64	9410.89	8715.25	8772.34	17620	18479.4	18682.9	17784.7	7602.33	6531.96	6245.41	6163.79	7395.52	7392.2	8883.79	7615.88	6397.71	6734.69	6315.84	8511.96	25607.2	24233.6	24268.8	24937.9	24692.4
3082	YDR388W	26.1341	19.2298	34.6105	22.3129	22.18	26.5187	21.1752	23.381	31.3521	32.668	26.8758	33.7518	37.0593	30.4101	21.7826	22.2295	28.9151	11.0972	21.0497	24.3543	20.0733	22.4768	24.8456	14.5655	23.3914	14.3853	23.1039	32.091	37.7511	48.8679	42.7634	16.1342	19.7512	20.4772	20.9615	25.0433	32.4629	27.0374	36.5008	24.5571	31.375	25.7553	26.498	88.7687	57.1052	114.349	85.6556	98.3506
3083	YDR389W	8.37899	6.14809	12.7795	5.02099	10.0327	6.78763	4.0665	NaN	10.5601	11.3765	6.28039	17.3798	NaN	NaN	7.20759	8.33804	7.83703	8.05676	7.8405	13.0651	12.7045	10.748	16.7496	11.4109	5.95298	5.70563	8.79825	10.8534	11.9318	14.1017	15.1281	NaN	19.7964	6.80256	15.9278	14.0545	10.8034	12.9698	20.125	10.4472	11.209	20.9708	6.36465	14.1955	9.92337	13.3127	14.7371	15.0683
3084	YDR390C	26.842	55.8741	20.4142	32.6394	41.9301	33.6605	38.9803	63.889	48.8802	42.9999	43.178	140.651	50.5144	75.1702	62.0838	27.6806	31.9741	36.2902	32.1173	28.645	27.7514	33.0358	22.6381	20.4883	28.5296	33.6921	29.7792	33.7021	27.3844	28.0052	40.8984	31.3079	47.9642	62.4677	56.3861	27.1394	22.2764	23.9102	26.6197	30.1783	26.7164	37.0758	29.4334	51.7279	32.7294	40.3456	37.5204	41.5766
3085	YDR391C	147.035	127.239	121.666	182.279	240.206	246.391	213.44	355.075	289.211	307.24	315.102	260.737	211.069	250.589	333.425	128.669	116.322	147.705	143.542	145.685	162.359	161.404	177.039	154.927	126.954	167.815	116.532	136.284	105.57	147.058	121.537	47.6844	NaN	NaN	NaN	196.363	163.714	164.991	190.652	116.393	121.299	81.9731	86.1363	105.821	133.368	89.0829	137.411	74.529
3086	YDR392W	29.815	NaN	12.67	7.16207	18.0664	NaN	NaN	29.6425	65.7005	59.9186	112.851	70.3874	80.1155	50.9607	114.763	NaN	7.04488	6.79821	NaN	65.7922	31.1203	32.7998	33.5389	26.0351	24.4022	35.2317	24.0858	23.1151	20.0564	21.66	17.374	37.4128	60.1396	84.7756	39.4328	NaN	NaN	NaN	NaN	21.1991	21.5659	NaN	5.76622	18.5265	34.9986	36.9854	29.8627	25.8815
3088	YDR394W	461.059	449.08	385.117	426.158	380.242	382.3	384.444	359.489	330.956	492.46	464.994	392.08	367.624	277.376	439.93	359.01	399.002	391.303	418.683	570.092	546.344	560.879	441.115	477.691	537.627	472.102	521.909	767.269	738.059	825.603	839.361	427.28	419.896	466.791	424.028	409.081	472.733	507.97	455.255	516.674	514.17	591.136	496.879	610.289	702.029	630.625	749.59	686.031
3089	YDR395W	107.396	117.597	111.827	107.421	92.8875	87.2466	88.8253	133.209	147.434	147.623	127.434	205.926	127.601	146.546	172.865	68.3317	67.7192	90.7719	68.7522	113.253	106.876	105.086	97.6471	92.9071	103.587	105.565	105.265	150.927	143.684	129.192	171.634	91.2148	89.6693	119.81	94.2663	84.6961	85.939	104.423	79.1469	66.2987	44.1184	38.2805	53.4035	186.025	189.348	178.317	182.664	180.298
3091	YDR398W	104.806	42.2004	118.22	122.817	75.042	79.9875	106.856	85.0002	39.5351	70.0232	44.9898	33.4418	31.6876	79.1776	53.8809	110.789	118.911	99.1756	87.1305	95.3792	117.284	115.072	85.5858	64.7754	101.92	107.664	155.287	146.114	164.676	145.164	183.536	76.6847	87.1771	86.4729	70.2535	80.6992	88.6506	96.5059	80.2468	71.6988	61.3068	50.479	60.8338	123.135	142.532	142.944	180.779	150.361
3093	YDR400W	48.9022	42.4959	31.8134	47.3522	50.6627	43.7248	56.9049	34.2168	NaN	19.7202	5.84858	19.0775	NaN	NaN	12.0552	22.6118	24.4749	13.2168	27.9546	81.3985	71.315	92.1577	69.9195	139.328	141.498	146.251	101.29	57.051	75.9486	82.9554	85.2214	32.9619	NaN	NaN	5.70676	NaN	NaN	NaN	26.7433	NaN	NaN	NaN	NaN	97.9757	83.2473	66.0511	81.2397	92.5509
3094	YDR402C_NumOfGenes_2	43.5773	53.9373	87.2025	48.191	NaN	NaN	NaN	NaN	NaN	NaN	NaN	NaN	NaN	NaN	NaN	NaN	NaN	NaN	NaN	71.0592	46.9663	66.6099	39.7373	61.6293	55.3253	54.0722	56.783	37.5008	46.9403	37.4478	84.3692	56.3458	80.1088	102.633	74.1818	49.3812	105.865	53.7367	82.9495	32.0702	37.4993	NaN	NaN	80.8641	56.5992	73.9919	46.1439	148.832
3095	YDR403W	NaN	NaN	NaN	NaN	NaN	NaN	NaN	NaN	NaN	NaN	NaN	NaN	NaN	NaN	NaN	NaN	NaN	NaN	NaN	NaN	NaN	12.7004	NaN	NaN	NaN	NaN	NaN	86.4559	48.7591	149.658	191.107	NaN	NaN	NaN	NaN	NaN	NaN	NaN	NaN	NaN	NaN	NaN	NaN	272.99	83.7669	158.227	125.071	200.424
3096	YDR404C	331.489	284.921	319.147	310.093	413.251	392.64	435.787	344.422	731.309	501.085	521.26	611.94	495.363	417.728	564.746	486.163	402.757	349.5	436.456	272.552	348.438	313.648	327.892	339.922	358.616	367.363	338.66	285.61	349.777	297.62	288.855	430.96	519.275	435.135	388.547	413.199	394.432	352.177	399.158	357.283	542.072	468.139	382.421	282.918	278.663	275.096	404.436	336.462
3097	YDR405W	88.0795	53.9575	91.8857	29.4137	48.7596	62.7887	52.4587	12.3556	30.981	38.4791	51.6153	33.4236	40.1698	NaN	43.3874	35.8457	55.6903	44.3805	47.6098	46.2078	50.85	42.2123	47.1989	55.3012	57.7299	59.947	58.5546	42.5722	44.0182	55.4972	46.0531	38.2536	39.6232	62.7374	48.4753	46.315	51.3648	41.5795	48.9917	55.5852	44.1438	46.8006	59.0096	46.7019	55.9112	44.2584	41.0689	66.6816
3098	YDR406W	65.7198	40.3705	44.4135	56.0512	58.587	54.8855	57.3108	54.2062	75.4042	60.824	65.7361	81.9628	97.4154	87.9756	103.379	25.25	26.3719	37.249	34.4387	46.4368	47.4649	60.0832	50.7225	43.7776	45.3131	46.2169	51.8788	65.9668	77.0742	70.1239	70.5059	150.207	146.778	143.548	135.248	45.1234	41.356	38.1046	45.0148	73.7055	85.5817	75.1563	77.0045	83.0958	70.9566	61.519	48.7401	62.0785
31	EC1118_1O4_6656g	65.5031	51.1339	88.9736	NaN	47.7618	49.2493	52.7603	NaN	112.734	165.913	135.464	NaN	NaN	120.466	174.571	84.6086	39.0932	39.6616	65.8327	71.1056	NaN	NaN	NaN	65.921	120.35	82.8943	75.1292	63.536	74.5489	83.2473	79.589	57.1345	43.2922	NaN	NaN	70.0846	92.7192	98.807	91.1169	88.4572	54.0799	120.964	63.8344	NaN	NaN	NaN	282.904	NaN
3100	YDR407C	43.2031	47.747	45.1367	47.8465	50.6302	43.227	48.9174	30.8357	45.8335	49.8098	51.8428	72.7246	46.6776	50.995	67.7902	43.9465	45.3333	66.1342	47.4404	58.0902	59.6612	65.6762	57.055	62.3452	56.4865	50.8504	55.6747	61.3437	67.4219	59.675	50.9874	33.9585	38.923	50.9622	47.7838	50.7402	56.4937	48.6018	53.2811	49.3253	45.7788	65.8153	43.0659	48.2556	47.1175	47.7719	51.2775	36.8607
3101	YDR408C	425.363	564.136	396.704	461.065	192.588	194.309	224.413	120.601	129.296	222.927	180.575	133.877	125.392	110.639	233.685	236.24	201.072	300.747	225.549	399.255	444.089	404.062	315.458	276.24	254.211	411.515	357.499	553.186	688.877	626.196	786.32	72.5975	71.0167	113.202	81.8873	341.105	365.99	420.526	366.91	112.631	138.855	141.484	120.065	467.348	647.766	554.314	599.75	602.6
3102	YDR409W	1.80732	1.38191	3.30407	3.43198	6.09657	2.13485	6.22601	10.2509	5.2214	8.81243	10.3623	6.78119	6.39582	13.4526	6.41892	5.63262	4.68914	2.42066	4.49362	7.70885	1.7036	7.68478	2.59315	3.07183	5.76488	3.82487	6.03624	1.00906	1.74631	2.73918	4.74356	5.35548	1.99245	4.17232	5.90953	1.6662	9.1377	10.4475	7.06732	11.3634	2.5698	5.36107	3.1601	4.57806	NaN	3.1869	3.0503	1.45132
3103	YDR410C	70.5461	22.5452	15.7159	33.285	NaN	NaN	NaN	30.1399	51.3606	65.1606	57.0647	73.109	88.5749	49.5341	66.6241	NaN	512.585	26.0531	NaN	NaN	NaN	NaN	NaN	NaN	NaN	NaN	NaN	35.4491	28.4542	39.0426	28.9296	18.8768	NaN	NaN	NaN	23.8708	24.5678	27.1684	24.9183	88.3627	82.9165	NaN	NaN	NaN	NaN	NaN	NaN	NaN
3104	YDR411C	113.192	100.132	104.208	93.633	103.664	99.7285	106.067	119.348	72.0844	84.5002	79.307	94.5232	79.4904	97.4241	84.886	126.628	103.177	114.464	126.769	89.5106	103.511	99.984	127.964	121.864	117.671	144.096	114.169	124.734	121.116	118.641	121.445	138.795	133.584	121.902	131.203	183.346	201.057	207.423	156.788	161.497	137.285	180.718	122.625	67.1681	92.9681	80.0205	76.3676	58.727
3105	YDR412W_NumOfGenes_2	84.2143	88.5367	101.673	75.7947	110.779	67.0357	81.6335	121.276	119.032	118.285	155.878	153.589	220.152	199.291	125.905	73.4239	67.548	70.78	75.796	85.7652	95.6647	82.0276	91.7726	82.1723	102.859	112.849	102.137	83.1745	94.0498	89.6904	88.9841	121.2	136.613	114.213	149.04	67.6526	65.8072	50.0402	50.8682	88.4934	89.0928	79.2154	62.759	90.0398	89.0643	81.767	89.4086	74.3445
3106	YDR414C	64.6024	58.6692	76.8052	68.2958	55.5016	40.4854	65.6977	53.1245	83.5049	93.0947	66.7043	70.9826	78.0406	69.2364	50.7537	68.3844	61.6089	48.3811	52.892	66.3978	77.6175	74.5433	70.0553	44.691	62.0022	61.6595	49.8152	57.3049	63.5612	53.5487	55.2603	18.536	36.6644	22.4223	24.6528	64.4902	47.0206	39.7939	51.606	41.3071	25.8998	26.9057	31.7397	35.3241	65.901	48.6357	58.2975	49.6801
3107	YDR415C	93.7556	66.0739	93.3724	95.3098	187.594	149.3	187.4	390.518	317.519	219.403	290.553	411.656	366.889	346.038	250.702	116.287	92.8413	102.777	100.432	86.2578	107.543	97.0175	96.1579	111.526	110.582	140.399	135.443	123.473	110.036	105.084	130.25	608.113	602.508	662.802	639.251	415.393	380.42	364.874	393.697	462.212	419.392	448.228	448.017	69.0569	75.1197	55.5957	52.6961	50.5542
3108	YDR416W	51.1948	11.1687	5.98232	16.0091	7.60395	133.615	10.0315	NaN	NaN	35.6781	12.971	NaN	18.8236	NaN	137.898	7.05541	11.2577	15.3041	119.598	10.3168	10.368	74.4493	70.4814	61.8693	41.2164	81.0896	55.9722	61.2731	77.2818	47.0989	32.4235	31.983	40.0682	161.898	116.453	76.5489	45.3269	78.1843	65.6581	NaN	NaN	NaN	NaN	NaN	43.6815	27.3817	25.3155	34.9232
3109;3289	YDR418W_NumOfGenes_2;YEL054C_NumOfGenes_3	889.18	813.97	834.002	1109.53	651.974	440.538	410.44	382.866	849.691	852.262	1576.71	890.293	1335.33	802.662	1405.58	583.068	975.694	809.026	1217.17	1179.69	1352.11	1154.47	1139.56	983.81	1103.93	1236.85	1092.34	1550.44	1694.87	1823.41	1488.23	857.034	904.407	842.701	445.659	768.894	1013.65	909.507	972.05	589.796	525.625	324.443	679.794	2808.52	1571.21	2169.48	2174.55	2159.2
3113	YDR422C	13.7193	7.47033	9.9941	12.981	70.3859	48.8252	42.5423	104.608	62.5018	39.6431	46.0614	73.9955	66.6643	33.305	45.6294	15.208	26.2063	13.5547	19.352	22.673	19.4048	20.4417	19.3369	13.5251	21.9287	18.1045	18.8655	25.2901	30.9976	32.9704	35.8019	36.9669	21.8294	28.3861	32.1712	24.8635	30.9825	26.8749	18.2836	21.9918	43.2357	15.9957	21.9262	52.4727	25.3862	33.0029	33.3797	29.2884
3116	YDR425W_NumOfGenes_2	6.70502	1.50103	1.44472	1.44432	NaN	3.64978	1.8633	NaN	NaN	19.7459	NaN	NaN	NaN	NaN	NaN	2.05839	13.6704	NaN	NaN	15.4462	2.13599	2.57217	18.7966	NaN	1.23761	1.20985	5.23314	NaN	2.52881	24.3105	2.79841	NaN	NaN	2.25992	NaN	NaN	4.75776	29.5532	1.24081	24.0733	NaN	9.35722	7.31162	NaN	9.34889	8.71849	NaN	10.9797
3117	YDR427W	186.12	159.576	154.37	142.578	113.591	127.825	124.289	148.828	118.745	107.95	94.7698	112.674	113.781	144.391	123.187	101.879	128.909	120.248	131.723	172	174.513	183.864	146.428	159.687	147.471	156.517	190.052	308.932	357.132	363.15	415.809	157.117	146.177	126.875	118.974	222.827	200.464	234.756	254.316	146.209	179.758	186.153	219.183	451.922	477.447	525.087	540.757	572.175
3118	YDR428C	38.8263	18.5823	26.4942	37.5228	45.0187	NaN	NaN	NaN	NaN	NaN	NaN	NaN	NaN	24.2719	NaN	NaN	NaN	NaN	NaN	23.2076	43.2006	24.9447	32.5372	31.4984	55.4984	67.186	53.419	91.7705	104.063	101.629	140.985	25.5529	11.8914	35.5673	30.2139	126.395	129.135	138.158	117.17	73.5468	57.4209	61.8145	51.248	132.444	122.108	151.377	110.985	161.779
3119	YDR429C	1227.56	1055.62	1230.68	1370.78	1008.91	993.513	940.415	847.684	500.925	689.106	609.245	466.679	472.347	416.646	710.663	906.62	1066.32	1017.57	921.849	1504.35	1425.77	1227.35	1341.86	1196.29	1123.2	1194.6	1286.74	1795.15	1565.97	1902.69	1953.19	858.095	877.862	912.698	862.383	880.272	776.069	725.236	843.055	780.3	814.254	867.674	772.136	2217.29	2084.35	2017.49	2322.22	2299.08
3120	YDR430C	223.62	219.84	187.286	243.346	270.214	264.163	288.936	310.893	123.656	120.68	121.343	110.724	127.05	118.378	97.3782	228.548	235.573	217.649	235.096	171.116	181.766	192.374	191.855	222.183	208.779	246.166	216.38	128.817	151.293	122.614	115.602	292.304	275.958	281.085	336.186	190.026	212.935	208.18	232.817	196.408	219.918	229.481	215.504	167.424	154.873	162.354	166.83	191.705
3122	YDR432W_NumOfGenes_2	814.369	883.348	977.841	779.987	657.074	667.84	710.248	512.167	404.941	546.831	446.233	389.882	370.147	415.779	621.799	762.057	963.558	972.959	953.76	902.447	961.496	1036.15	1046.3	977.41	883.138	757.999	801.753	1889.55	1439.06	2104.88	1964.64	569.047	569.622	464.276	451.373	793.476	944.566	989.011	1032.99	620.897	721.031	702.645	673.113	2282.04	2152.94	2705.63	2495.49	1601.57
3123	YDR434W	17.4019	16.5226	14.23	9.9645	16.9668	19.9533	14.5123	14.2577	NaN	2.97429	NaN	NaN	NaN	NaN	NaN	14.0731	9.98422	10.9099	14.9075	14.057	9.33559	13.0098	15.6238	16.4741	12.6827	17.1984	14.2756	24.5609	27.7139	29.3817	21.7626	10.3359	NaN	NaN	9.55992	13.2744	21.1559	17.5531	17.0709	19.2349	13.6902	20.1726	16.1212	26.4969	21.0026	23.3497	20.2864	16.6128
3124	YDR435C	29.9095	26.7206	29.9916	41.5583	35.6218	40.6415	38.0738	35.0876	53.5611	65.91	60.1699	55.9015	45.4553	53.7002	64.381	33.2939	22.4189	34.1892	27.8432	30.8022	24.5932	31.3255	26.0273	31.0126	30.5996	32.5534	35.7104	49.1299	43.5791	40.1792	45.3996	34.6474	44.5275	45.4653	31.2213	45.4551	56.6197	57.2706	47.3363	32.4704	29.9465	28.5598	23.7917	27.7796	46.1047	34.4643	30.8348	34.4095
3125	YDR436W	40.8478	15.0841	20.9277	23.6561	51.7155	38.1086	63.6917	33.8887	127.858	111.625	206.875	121.05	112.212	194.902	112.149	43.7658	33.6853	45.8809	31.5485	38.4238	20.2438	40.1181	31.6214	NaN	13.5597	34.1385	40.2955	22.3033	28.5075	18.9695	27.695	75.0964	37.7504	111.059	55.1488	91.3166	80.362	49.2208	56.9431	112.756	36.433	63.3876	40.3088	23.3475	30.5339	28.7878	NaN	26.2885
3130	YDR441C	26.8245	10.3955	22.9027	17.4816	10.7675	5.17251	9.81214	21.1867	NaN	9.51491	21.1119	NaN	NaN	NaN	NaN	17.4271	11.5408	22.8445	10.1107	10.9505	18.6478	5.57718	9.60442	NaN	3.50805	13.9013	21.4352	14.5931	23.2772	15.5708	42.53	15.6108	22.3487	47.0528	28.3565	27.758	22.72	18.6425	8.12599	21.626	NaN	NaN	27.2285	18.3921	9.0701	10.2485	NaN	3.95225
3131	YDR443C_NumOfGenes_2	42.0213	25.019	31.1924	26.8139	30.2033	101.919	110.259	252.934	136.155	69.5811	31.4086	134.188	122.211	144.559	113.597	92.5729	80.8019	98.7181	86.8073	45.2176	43.5964	76.4268	45.7148	69.0154	73.2825	96.0047	71.3541	64.2248	44.9504	61.525	68.0814	97.1353	69.5401	92.9706	80.9824	75.9893	49.766	67.3682	90.0496	116.875	63.7734	79.5545	82.2391	NaN	62.1731	57.0443	65.4531	54.145
3132	YDR444W	39.2284	15.7332	18.0789	39.634	46.8416	51.8136	55.0536	54.659	42.1754	73.306	52.2542	43.5485	62.2895	51.0749	36.338	37.2205	49.5592	38.0078	51.5828	41.1098	50.1535	52.6648	62.2023	41.2672	40.4846	64.817	45.158	58.5929	57.3868	51.9715	58.7314	20.0104	35.4157	23.3953	16.6466	54.0668	56.0599	55.4312	54.7285	23.3791	27.3012	NaN	26.6014	60.4029	66.4752	63.423	67.0888	83.0942
3136	YDR448W	46.5949	19.5249	46.3088	18.6093	15.122	12.2944	27.6404	31.7588	16.6465	35.2053	34.3291	25.3232	30.7627	54.4714	50.7732	NaN	38.8352	13.9704	21.7493	24.963	27.1066	23.3918	30.7174	35.9755	23.8769	29.6398	22.4682	24.8216	18.5574	22.9952	21.7642	22.044	25.6955	9.73217	35.8121	50.2065	30.1088	23.3121	31.6066	35.319	NaN	33.3438	20.6605	23.0151	31.6577	30.6107	35.9673	20.2375
3137	YDR449C	162.689	152.97	149.316	150.064	164.905	158.819	162.076	146.135	122.31	111.771	114.145	123.518	111.209	144.407	116.753	141.543	148.369	148.331	150.007	163.418	153.092	150.906	156.515	141.572	133.546	135.393	130.638	174.407	174.865	149.031	129.422	160.181	160.028	158.141	152.721	84.4771	89.7181	91.7178	91.6937	106.205	140.12	110.068	99.0356	75.3368	128.465	104.678	123.176	86.1603
3138	YDR450W	6084.13	5590.5	5835.52	5237.42	4170.23	3738.49	3439.28	2481.43	11124.6	8599.37	10051.3	11467.2	8915.38	7915.69	9779.07	5835.04	6881.29	6010.76	7593.04	7033.13	6855.65	6149.62	7451.34	3389.86	6882.14	5673.43	6560.59	9103.9	8861.83	9106.32	9610.44	7107.7	6379.71	6260.22	6120.48	6582.04	6340.41	5752.72	7466.83	4353.87	1071.82	2229.78	7028.69	14821.1	12639.6	12306.2	12796.1	16132.5
3140	YDR452W	233.99	216.111	231.931	264.539	225.019	247.64	247.603	399.63	594.354	741.262	628.356	519.459	377.771	210.925	717.221	177.47	171.033	150.321	174.588	158.592	184.837	180.093	168.059	174.498	166.032	181.326	214.091	205.164	240.393	244.777	235.173	490	409.764	614.537	350.598	362.469	312.153	254.845	327.976	365.17	325.094	377.929	352.425	247.172	167.382	162.324	164.854	183.543
3141	YDR453C	1434.52	1682.84	1426.73	1462.53	3170.82	3050.69	3036.86	3672.26	2328.06	2218.2	2413.01	2106.52	1824.41	2301.35	1701.39	3361.86	3602.01	2902.01	4204.59	883.547	704.989	743.083	671.269	1275.14	794.346	848.269	1171.79	513.661	727.315	772.226	830.83	9348.27	9226.97	6161.1	10453.1	6366.73	4461.84	4755.46	5376.28	12447.3	11713.5	11490.2	11243.6	1029.77	931.684	1159.91	1076.75	1077.49
3142	YDR454C	310.677	310.634	306.173	314.542	180.423	161.178	172.949	148.949	156.143	153.885	315.328	152.375	281.263	218.754	210.593	150.358	197.724	177.086	173.132	270.003	267.223	287.024	263.907	226.421	225.278	244.844	299.021	596.891	535.196	702.396	868.399	177.732	154.632	171.215	117.069	355.747	429.239	494.885	482.067	114.577	197.671	150.452	142.424	1118.5	913.119	1152.23	1024.39	924.878
3144	YDR456W	36.8898	30.6944	25.8406	45.192	51.5273	46.403	29.0136	45.299	16.2379	62.7131	47.1024	32.1193	55.706	102.959	38.5289	52.9914	49.6296	34.2951	31.2064	48.2732	60.2355	50.1298	52.3701	19.448	50.5269	37.8713	49.1517	29.5528	25.1283	27.545	23.799	26.5488	18.0598	22.027	26.901	60.9407	56.9717	39.2509	60.5799	11.2326	NaN	NaN	37.7934	13.5913	23.2726	19.9018	25.0797	21.4191
3145	YDR457W	47.2669	54.6167	61.5182	55.654	68.9181	60.1991	61.3512	72.9037	116.766	91.2876	84.4224	129.112	117.861	109.694	95.8601	56.1778	54.9341	66.2411	55.6487	63.8312	50.1734	49.5472	52.707	58.5494	59.9581	59.4982	51.1433	73.5315	68.3882	72.3234	81.0638	74.2534	74.537	57.5477	72.1355	66.0279	64.9408	69.7248	71.999	93.171	70.6721	71.9639	82.1821	60.4946	66.9272	91.3957	69.2606	58.5962
3146	YDR458C	36.8662	36.9945	51.5473	37.9078	42.7158	32.4947	32.2004	50.9012	52.4733	44.4031	55.2525	61.0334	52.9513	51.9404	82.4908	34.0781	36.3014	34.5316	33.0488	43.3569	48.7335	42.3479	41.0271	35.0782	42.437	40.0925	33.2893	39.713	35.2744	33.4124	30.8785	NaN	NaN	11.5276	18.4337	45.2199	50.0629	48.7441	45.7418	27.722	44.0526	34.3911	34.5533	31.5766	37.7893	34.8332	45.7871	37.9205
3148	YDR460W	16.5655	6.64575	8.48346	4.64659	7.25714	6.73214	20.4844	13.2256	68.5087	23.5978	57.3482	45.4333	50.0303	9.2101	35.3664	21.5076	10.5998	12.6659	20.9273	8.03376	17.5891	24.0346	13.511	7.74098	8.35335	20.2622	10.8567	9.53849	14.9177	9.7066	13.9208	13.7146	9.41043	15.1324	23.0241	33.591	11.7517	10.8549	17.917	12.368	1.36482	21.639	17.7661	19.0476	12.6412	21.3147	17.2117	23.1878
3151	YDR462W	129.458	65.2403	118.607	73.706	71.1478	37.0525	46.7025	NaN	73.7604	91.0754	63.0416	50.7476	49.2002	65.407	38.3265	46.739	55.9306	65.2519	69.3876	131.812	141.838	114.809	167.648	84.7707	129.527	138.827	133.391	114.575	105.081	100.429	110.695	70.6677	88.7482	69.8191	45.9343	56.2937	64.9526	59.2718	68.9414	32.7142	NaN	20.006	43.9294	163.068	123.545	109.914	119.711	176.634
3153	YDR464W_NumOfGenes_2	28.2111	30.2443	31.3774	27.1472	33.6461	28.4377	28.5848	64.7223	44.5187	37.195	41.5011	65.7957	59.728	44.0979	45.7688	36.5283	30.6588	29.0431	33.3473	24.2478	28.747	26.3771	22.2454	33.0196	24.7294	29.3964	27.7392	31.2082	33.794	32.7799	33.4415	45.3698	38.5422	30.9559	38.2981	30.5422	25.2781	28.5469	28.251	38.4246	43.7192	37.6049	25.764	33.0324	35.0652	36.3493	40.5377	34.5583
3154	YDR465C	102.755	42.3666	55.2031	149.731	77.5226	57.0765	49.8314	NaN	107.059	114.009	126.555	76.7108	160.755	100.475	91.6375	64.1633	94.7907	111.477	66.1684	110.536	129.62	120.187	104.142	138.622	112.062	107.276	103.809	183.496	154.043	160.184	105.755	70.7256	63.6989	64.6416	72.4015	108.982	95.0452	83.6263	73.1944	94.134	42.0065	NaN	63.1184	138.394	107.81	84.4726	143.493	118.779
3155	YDR466W	NaN	NaN	NaN	NaN	NaN	NaN	NaN	NaN	NaN	NaN	NaN	NaN	NaN	NaN	NaN	NaN	NaN	NaN	NaN	NaN	NaN	NaN	NaN	NaN	NaN	NaN	NaN	6.90983	5.62067	11.6366	4.95915	NaN	NaN	NaN	NaN	NaN	NaN	NaN	5.27227	NaN	10.0279	NaN	5.61875	2.88825	9.50025	6.18956	5.95446	5.15144
3157	YDR468C	87.0141	109.938	84.5152	113.92	50.9284	57.3305	69.4933	160.049	148.061	113.923	123.105	215.816	155.302	193.955	133.379	55.232	68.4799	64.6884	65.8607	69.4051	91.1859	55.5907	67.1203	63.615	89.0443	60.9371	91.9793	131.497	93.5984	119.76	103.258	76.0215	104.371	93.4154	62.4994	47.7173	48.7911	64.9449	53.0442	73.7261	70.1032	65.7928	78.1514	110.396	64.7417	98.3765	121.697	110.621
3159	YDR470C	86.5036	69.0051	93.452	74.1212	116.557	81.7578	93.4826	108.455	100.16	119.175	99.2752	144.124	114.327	97.1781	118.194	85.2357	71.9788	66.0124	78.7639	66.877	75.7011	62.285	67.1201	56.329	61.6191	63.8317	73.7901	108.055	78.13	69.4578	77.5392	55.1058	67.8921	113.692	97.1807	94.9046	85.4734	85.0404	104.61	87.6232	110.54	105.793	67.0414	67.7822	85.2437	86.4786	109.513	94.0575
3160;4256	YDR471W;YHR010W	2512.26	2289.22	2517.91	2021.92	1776.12	1828.83	1692.79	1565.43	2532.28	2461.62	2344.91	2580.44	2872.46	2471.02	2019.49	3031.52	2618.82	2836.77	2987.82	2589.28	3064.9	3006.31	2788.2	2781.06	2987.13	2583.62	2235.23	4784.45	5679.5	4652.87	4683.89	1726.18	1668.53	1592.68	1749.98	2931.1	3210.34	3090.51	2702.6	2125.32	2303.09	3108.11	2754.79	7467.26	6311.67	5581.6	5370.41	9420.5
3161	YDR472W	51.0767	28.2686	33.6375	29.7135	46.0666	72.9487	65.2009	46.0154	125.159	78.8684	57.6374	64.474	50.6166	91.3597	34.2621	60.2622	77.8258	55.2211	68.4672	89.3689	51.2396	56.5439	57.1844	50.1246	61.1972	42.7835	54.2383	59.0522	47.5036	55.2277	71.5576	67.0817	53.0361	49.4851	54.0612	72.5522	54.0004	53.4265	79.1352	68.8683	30.2167	39.8209	66.6444	67.4442	73.5705	73.9745	72.2812	79.4836
3162	YDR473C	36.4745	27.8083	36.6922	24.3094	34.2438	30.8661	26.1357	48.6619	43.6609	29.0886	32.1329	77.9743	57.7119	56.4325	38.5548	31.4988	36.284	27.1061	38.3753	24.3813	24.2185	23.8217	24.5642	32.0156	25.0457	25.9985	27.2364	24.2971	17.1356	16.1003	19.3031	36.5906	30.0452	43.4586	41.7675	31.2092	27.7665	26.4184	27.0736	31.351	38.5846	32.5069	24.0217	7.5368	14.2836	22.3881	18.4853	19.3982
3163	YDR475C	48.5239	25.4549	31.919	71.166	97.5401	75.0763	96.1357	38.3109	147.742	140.417	142.759	222.403	171.351	136.453	116.73	67.4999	112.371	87.0316	106.106	123.202	87.6348	82.2741	81.5692	60.2061	68.0049	93.2382	80.485	61.1594	66.4012	71.5919	63.6132	137.685	64.6179	115.217	101.662	98.2906	70.7447	57.3956	95.9768	85.8781	109.168	113.047	88.4536	70.21	78.495	73.1434	86.862	64.0577
3164	YDR476C	187.766	145.406	156.009	121.198	135.894	94.3781	154.353	98.8252	83.0307	149.002	115.878	77.6726	82.5268	58.1374	151.464	51.348	38.4625	47.299	59.2498	77.4179	82.0667	106.494	89.2275	112.607	131.301	146.096	110.598	123.451	171.166	130.652	113.564	61.4361	81.1782	88.9342	105.571	59.3985	53.6823	73.137	67.3649	78.1142	98.1386	140.648	86.1046	61.3788	107.931	66.167	66.192	66.982
3165	YDR477W	94.0472	113.708	119.025	85.8564	100.985	95.6804	96.4826	88.6418	97.4843	119.75	99.9031	106.665	112.956	97.1183	144.247	98.9049	112.107	105.44	103.609	115.107	102.037	107.212	114.608	105.947	106.756	84.6641	94.9953	141.16	142.162	131.703	133.366	86.0943	90.6916	91.3077	73.5668	126.522	144.302	142.215	139.779	100.968	117.66	111.887	107.168	161.863	160.885	171.445	173.287	157.567
3169	YDR481C	258.208	273.507	231.295	253.045	348.615	305.882	349.772	677.43	562.694	477.826	493.196	701.047	660.018	656.24	363.613	301.565	281.77	260.585	255.341	400.112	386.13	410.344	385.298	418.663	465.716	519.531	499.928	62.6468	64.7055	73.0678	74.511	301.31	358.363	271.452	319.77	200.703	226.667	222.073	234.03	209.798	208.866	186.922	179.113	43.8316	68.1302	45.3169	41.3621	39.4886
3170	YDR482C	11.9435	NaN	13.5631	7.981	NaN	2.10941	14.3989	NaN	8.47843	9.9431	NaN	NaN	NaN	NaN	10.364	5.33745	11.5752	10.1862	5.81378	31.7511	6.31891	11.4738	6.5531	11.8393	6.74588	NaN	12.3117	19.4996	24.694	20.9994	21.5517	NaN	NaN	NaN	25.7356	6.05537	NaN	NaN	7.0707	18.9699	NaN	34.1215	NaN	43.6795	27.3791	34.9904	25.7014	45.4734
3171	YDR483W	164.406	197.048	191.628	175.437	147.869	110.103	120.372	120.616	201.219	170.906	207.369	206.649	218.054	225.81	187.365	149.353	176.01	164.307	172.313	199.001	205.379	198.852	205.025	182.722	191.586	184.421	166.119	225.622	217.491	264.84	272.099	150.633	116.166	126.761	152.539	356.199	328.858	318.13	355.463	183.478	172.215	187.35	161.455	323.727	324.749	324.403	311.206	296.655
3173	YDR485C	16.582	25.3319	14.3171	10.0053	32.9996	16.6491	19.057	15.2074	24.7718	21.4854	22.135	53.8061	31.8215	28.8004	20.2613	17.7107	20.342	19.3613	16.9102	14.0589	18.3436	14.2251	14.2419	14.5561	21.3055	16.0138	11.8329	16.5999	15.6873	17.7499	18.4559	17.2366	20.4449	13.1803	19.0809	12.8241	18.5947	17.0494	12.405	19.7486	16.2113	12.412	13.1643	13.8407	18.2892	17.4518	17.7571	17.9433
3175	YDR487C	1809.03	2319.79	1898.37	2552.57	2590.98	2986.4	2824.57	4749.29	6873.11	2806.89	3286.28	3161.82	3568.1	4500.81	2684.23	3352.26	2582.07	3099.28	2821.23	2379.87	2364.58	2181.16	2287.61	3228.3	3021.43	3300.94	3828.22	2039.39	1768.96	1802.59	2175.97	3287.97	3640.22	3266.42	3667.58	3070.34	2732.9	2644.7	2850.57	2764.49	2669.28	2685.89	2334.47	1978.77	1429.05	1532.33	1448.83	1753.6
3178	YDR490C	29.7943	33.0281	17.2205	30.566	20.6907	37.8799	24.1962	NaN	35.1776	41.9921	44.6871	37.4968	29.0444	38.7393	35.3599	35.7851	34.3009	43.6442	38.5282	38.6341	33.9631	29.702	55.0131	25.0003	35.8064	24.422	32.1	33.039	34.9845	33.5721	36.2259	18.909	32.977	28.0713	36.6554	46.0436	51.2762	42.6216	40.1054	38.6369	17.0039	27.4044	21.2164	27.5546	29.0071	30.2861	39.2784	39.8319
3181	YDR493W	83.7513	36.586	109.25	108.275	93.5875	98.2274	81.6624	73.4692	117.742	100.195	105.701	159.553	155.664	161.026	107.46	64.6659	91.4904	67.9159	64.7562	82.1154	110.439	83.725	88.2511	134.376	135.013	83.808	108.024	43.5682	66.4103	49.7301	66.7899	91.9646	60.2173	90.6199	68.1495	42.8993	74.1018	49.9546	44.7625	23.8506	46.7277	79.9077	51.3787	169.301	87.1221	122.736	95.8801	148.808
[truncated: 2,993 more rows]
[truncated: 39 more columns]

## Sheet: Normalized Curated Prot. Quant.
PG.ProteinGroups	PG.ProteinDescriptions	[1] Ryan_#05_Brep1_50ng_5-6-2023_Slot1-04_9122.d.PG.Quantity	[2] Ryan_#05_Brep2_50ng_5-8-2023_Slot1-16_9154.d.PG.Quantity	[3] Ryan_#05_Brep3_50ng_5-7-2023_Slot1-28_9135.d.PG.Quantity	[4] Ryan_#05_Brep4_50ng_5-8-2023_Slot1-40_9156.d.PG.Quantity	[5] Ryan_A-14_Brep1_50ng_5-5-2023_Slot1-09_9104.d.PG.Quantity	[6] Ryan_A-14_Brep2_50ng_5-8-2023_Slot1-21_9172.d.PG.Quantity	[7] Ryan_A-14_Brep3_50ng_5-5-2023_Slot1-33_9107.d.PG.Quantity	[9] Ryan_BY4741 TtLBrep1_50ng_5-11-2023_Slot2-01_9234.d.PG.Quantity	[10] Ryan_BY4741 TtLBrep2_50ng_5-10-2023_Slot2-13_9206.d.PG.Quantity	[11] Ryan_BY4741 TtLBrep3_50ng_5-11-2023_Slot2-25_9230.d.PG.Quantity	[12] Ryan_BY4741 TtL_Brep1_50ng_5-6-2023_Slot1-01_9112.d.PG.Quantity	[13] Ryan_BY4741 TtL_Brep2_50ng_5-5-2023_Slot1-13_9110.d.PG.Quantity	[14] Ryan_BY4741 TtL_Brep3_50ng_5-7-2023_Slot1-25_9133.d.PG.Quantity	[15] Ryan_BY4741 TtL_Brep4_50ng_5-5-2023_Slot1-37_9105.d.PG.Quantity	[16] Ryan_CBS6223Brep1_50ng_5-11-2023_Slot2-06_9236.d.PG.Quantity	[17] Ryan_CBS6223Brep2_50ng_5-10-2023_Slot2-18_9199.d.PG.Quantity	[18] Ryan_CBS6223Brep3_50ng_5-11-2023_Slot2-30_9219.d.PG.Quantity	[19] Ryan_CBS6223Brep4_50ng_5-12-2023_Slot2-42_9242.d.PG.Quantity	[20] Ryan_CCY_21-4-97Brep1_50ng_5-10-2023_Slot2-03_9197.d.PG.Quantity	[21] Ryan_CCY_21-4-97Brep2_50ng_5-11-2023_Slot2-15_9239.d.PG.Quantity	[22] Ryan_CCY_21-4-97Brep3_50ng_5-10-2023_Slot2-27_9201.d.PG.Quantity	[23] Ryan_CCY_21-4-97Brep4_50ng_5-10-2023_Slot2-39_9216.d.PG.Quantity	[24] Ryan_CCY_21-4-98_Brep1_50ng_5-7-2023_Slot1-05_9153.d.PG.Quantity	[25] Ryan_CCY_21-4-98_Brep2_50ng_5-7-2023_Slot1-17_9144.d.PG.Quantity	[26] Ryan_CCY_21-4-98_Brep3_50ng_5-6-2023_Slot1-29_9113.d.PG.Quantity	[27] Ryan_CCY_21-4-98_Brep4_50ng_5-6-2023_Slot1-41_9129.d.PG.Quantity	[28] Ryan_CLIB324_2_Brep1_50ng_5-7-2023_Slot1-11_9152.d.PG.Quantity	[29] Ryan_CLIB324_2_Brep2_50ng_5-6-2023_Slot1-23_9127.d.PG.Quantity	[30] Ryan_CLIB324_2_Brep3_50ng_5-8-2023_Slot1-35_9164.d.PG.Quantity	[31] Ryan_CLIB324_2_Brep4_50ng_5-6-2023_Slot1-47_9111.d.PG.Quantity	[32] Ryan_CLIB549_Brep1_50ng_5-7-2023_Slot1-06_9140.d.PG.Quantity	[33] Ryan_CLIB549_Brep2_50ng_5-8-2023_Slot1-18_9168.d.PG.Quantity	[34] Ryan_CLIB549_Brep3_50ng_5-6-2023_Slot1-30_9121.d.PG.Quantity	[35] Ryan_CLIB549_Brep4_50ng_5-7-2023_Slot1-42_9134.d.PG.Quantity	[36] Ryan_CLIB564Brep1_50ng_5-9-2023_Slot2-04_9181.d.PG.Quantity	[37] Ryan_CLIB564Brep2_50ng_5-9-2023_Slot2-16_9188.d.PG.Quantity	[38] Ryan_CLIB564Brep3_50ng_5-10-2023_Slot2-28_9217.d.PG.Quantity	[39] Ryan_CLIB564Brep4_50ng_5-9-2023_Slot2-40_9182.d.PG.Quantity	[40] Ryan_CLIB649Brep1_50ng_5-9-2023_Slot2-05_9190.d.PG.Quantity	[41] Ryan_CLIB649Brep2_50ng_5-10-2023_Slot2-17_9202.d.PG.Quantity	[42] Ryan_CLIB649Brep3_50ng_5-11-2023_Slot2-29_9220.d.PG.Quantity	[43] Ryan_CLIB649Brep4_50ng_5-9-2023_Slot2-41_9179.d.PG.Quantity	[44] Ryan_CLIB650Brep1_50ng_5-9-2023_Slot2-02_9180.d.PG.Quantity	[45] Ryan_CLIB650Brep2_50ng_5-11-2023_Slot2-14_9228.d.PG.Quantity	[46] Ryan_CLIB650Brep3_50ng_5-9-2023_Slot2-26_9186.d.PG.Quantity	[47] Ryan_CLIB650Brep4_50ng_5-9-2023_Slot2-38_9187.d.PG.Quantity	[48] Ryan_CLIB655_Brep1_50ng_5-6-2023_Slot1-02_9125.d.PG.Quantity	[49] Ryan_CLIB655_Brep2_50ng_5-6-2023_Slot1-14_9114.d.PG.Quantity
[truncated: 4,022 more rows]
[truncated: 36 more columns]

[truncated: 1 more sheets: BY4741 Technical Replicates]
