# Supplementary material for: Mining yeast diversity unveils novel targets for improved heterologous laccase production in Saccharomyces cerevisiae
Source: Microb Cell Fact. 2025 Mar 10;24:60. doi: 10.1186/s12934-025-02677-1 (PMC11892151; doi:10.1186/s12934-025-02677-1)
Supplement: Supplementary file 3 — Supplementary Material 3 [file 12934_2025_2677_MOESM3_ESM.xlsx]

## Sheet: Sheet1
Strain	RIN
#05	7.7
BY4741	9.2
CCY_21-4-98	6.8
CLI_21	8.2
CLIB564	6.9
CLIB649	9.5
CLIB650	9.7
CLIB655	9.7
D-1	7.5
DBVPG4317	8
