# Supplementary material for: Mining yeast diversity unveils novel targets for improved heterologous laccase production in Saccharomyces cerevisiae
Source: Microb Cell Fact. 2025 Mar 10;24:60. doi: 10.1186/s12934-025-02677-1 (PMC11892151; doi:10.1186/s12934-025-02677-1)
Supplement: Supplementary file 4 — Supplementary Material 4 [file 12934_2025_2677_MOESM4_ESM.xlsx]

## Sheet: Secondary ttLcc1 Screen
Strain	P-value
#05	0.0175
#23	0.9958
A-14	0.9971
AGME_5I	0.9997
BY18603	0.1684
BY4743	0.9576
BY5625 (BJ5464)	0.3022
C-6	0.9996
CBS1239	0.9954
CBS6223	0.1235
CBS7958	0.9996
CBS7993	0.9969
CCY_21-4-97	0.5988
CCY_21-4-98	0.0041
CLI_19	1
CLI_21	<0.0001
CLIB1072	0.9999
CLIB1082	0.9999
CLIB324_2	0.9995
CLIB549	0.9637
CLIB564	<0.0001
CLIB631	0.9999
CLIB649	0.0012
CLIB650	<0.0001
CLIB655	<0.0001
CLQCA_17-111	0.9997
CLQCA_20-060	0.9995
D-1	0.0316
DBVPG1108	0.9982
DBVPG1122	0.3307
DBVPG1374	0.7957
DBVPG1621-5A	1
DBVPG1714	0.9786
DBVPG4317	0.0059
SM8.3.M5	0.9994
UCD_09-448	0.9382
UFRJ_50613-2D(a)	0.9999
UWOPS83-883-2	1
W303αΔpep4	0.8137
WLP039	0.9994
WLP775	0.9997
Wyeast 3711	0.9999
Y6_b	0.9995
YJM984	0.9973
YJM989	0.9988
YJM990	0.979

## Sheet: mtLcc1 Screen
Strain	P-value
#05	0.0042
#23	0.9984
A-14	0.0003
AGME_5I	0.9993
BY18603	0.9978
BY4743	0.6341
BY5625 (BJ5464)	0.9991
C-6	0.9256
CBS1239	0.9992
CBS6223	0.0003
CBS7958	0.9987
CBS7993	0.9986
CCY_21-4-97	0.0164
CCY_21-4-98	0.0001
CLI_19	0.9956
CLI_21	0.7906
CLIB1072	0.9974
CLIB1082	0.996
CLIB324_2	0.0002
CLIB549	0.0006
CLIB564	0.9656
CLIB631	0.9676
CLIB649	0.003
CLIB650	0.9979
CLIB655	0.9905
CLQCA_17-111	0.9975
CLQCA_20-060	0.2205
D-1	0.0024
DBVPG1108	0.9989
DBVPG1122	0.0009
DBVPG1374	0.001
DBVPG1621-5A	0.997
DBVPG1714	0.0044
DBVPG4317	0.2675
SM8.3.M5	0.0033
UCD_09-448	0.9695
UFRJ_50613-2D(a)	0.9957
UWOPS83-883-2	0.0007
W303αΔpep4	0.9984
WLP039	0.9984
WLP775	0.0558
Wyeast 3711	0.9973
Y6_b	0.0003
YJM984	0.9989
YJM989	0.9972
YJM990	0.9872

## Sheet: Enriched ORFs
ORF	Name/Gene	P-value
X19.EC1118_1O4_6491g	SEO1-like	0.036
X20.EC1118_1O4_6502g_NumOfGenes_2	unknown	0.005
X231.augustus_masked.4576.BGM_1	KAP104-like	0.0247
X362.augustus_masked.868.BGT_2	SRL2-like	0.0267
X363.augustus_masked.877.BGT_2	GAL10-like	0.0311
X364.augustus_masked.877.BGT_2	GAL7-like	0.0383
X432.maker.11651.CDK_4	unknown	0.0063
X442.maker.12305.CGP_5	unknown	0.0325
X448.maker.1388.APK_4	unknown	0.0013
X516.maker.6413.CDN_4	unknown	0.0344
X561.snap_masked.11086.BAF_6	PCH2-like	0.0209
X562.snap_masked.1121.BNL_4	YMR173W-A-like	0.028
X634.snap_masked.429.CHR_4	unknown	0.0362
X684.snap_masked.859.BGT_2	NTC20-like	0.0227
X752.augustus_masked.BKC_1.8603	YER187W-like	0.0014
X1060.augustus_masked.ASN_8.20595	GAL1-like	0.0311
X1269.augustus_masked.BME_1.43277	PMU1-like	0.0311
X1454.maker.BDK_5.8644	YHL050C-like	0.0241
X1498.maker.CDN_4.6216	unknown	0.0344
X1543.maker.YCB.8071	EMP46-Like	0.0267
X1696.snap_masked.BIF_1.6636	ATG44-like	0.0267
X1730.snap_masked.BGQ_1.19910	PEP1-like	0.0045
X1859.YAR031W	PRM9	0.0431
X2446.YCR102C_NumOfGenes_2	YCR102C	0.0324
X2728.YDR036C	EHD3	0.0075
X2729.YDR037W	KRS1	0.0075
X2730.YDR038C_NumOfGenes_3	ENA5	0.0142
X3242.YEL009C.A	YEL009C-A	0.0233
X3493.YER165C.A	YER165C-A (dubious)	0.0471
X3645.YFR057W	YFR057W	0.0484
X4013.YGR114C	YGR114C (dubious)	0.0183
X4091.YGR190C	YGR190C (dubious)	0.0259
X4479.YHR217C	YHR217C (dubious)	0.0082
X5293.YKL225W	YKL225W (dubious)	0.0191
X5568.YLR108C	YLR108C	0.0466
X5918.YLR466C.B	YLR466C-B (dubious)	0.0037

## Sheet: Depleted ORFs
ORF	Name/Gene	P-value
X44.PUT_AA_TRASP.R.14848.	unknown	0.0059
X50.BIO6.R.8578.	unknown	0.0243
X171.augustus_masked.244.BFM_3	UIP3-like	0.0034
X217.augustus_masked.339.ALB_3	ENA1-like	0.0036
X218.augustus_masked.339.ALB_3	KRS1-like	0.0022
X310.augustus_masked.705.YCN	unknown	0.0481
X598.snap_masked.277.BFM_3	unknown	0.0399
X617.snap_masked.3299.BHG_2	COS related protein	0.0166
X774.augustus_masked.ANS_2.7107	PRM9-like	0.0161
X790.augustus_masked.AMH_5.6637	unknown	0.0481
X791.augustus_masked.AMH_5.6637	unknown	0.0481
X932.augustus_masked.BAP_7.7168	EHL3-like	0.021
X1107.augustus_masked.AFA_4.7928	unknown	0.0268
X1205.augustus_masked.CGH_5.16625	BIO1-like	0.0243
X1325.augustus_masked.YBP.8463	HXT6-like	0.0195
X1442.maker.CDK_4.10433	unknown	0.0193
X1496.maker.CHB_4.9987	IMA1-like	0.0159
X1514.maker.CDL_3.6404	unknown	0.0186
X1545.maker.AMH_5.6251	unknown	0.0436
X1555.maker.CMQ_8.5693	Q0255-like	0.0011
X1579.snap_masked.BMB_1.4633	unknown	0.0466
X1643.snap_masked.BAN_7.6824	MAL63-like	0.0193
X1677.snap_masked.AFA_4.7928	unknown	0.0415
X1766.snap_masked.AEF_8.5136	COS8-like	0.0017
X1998.YBR017C	KAP104	0.0128
X1999.YBR018C	GAL7	0.0383
X2000.YBR019C	GAL10	0.0311
X2001.YBR020W	GAL1	0.0311
X2171.YBR186W	PCH2	0.0409
X2172.YBR187W	GDT1	0.0436
X2173.YBR188C	NTC20	0.0436
X3581.YFL059W_NumOfGenes_3	SNZ3	0.0334
X3582.YFL061W_NumOfGenes_3	DDI3	0.0358
X4651.YIL167W	SDL1	0.023
X4654.YIL172C_NumOfGenes_6	IMA3	0.0264
X5201.YKL128C	PMU1	0.0267
X5396.YKR103W	NFT1	0.0123
X5397.YKR104W	YKR104W	0.0123
X5398.YKR105C_NumOfGenes_2	VBA5	0.0007
X5399.YKR106W_NumOfGenes_2	GEX2	0.0007
X5541.YLR082C_NumOfGenes_2	SRL2	0.0334
X5917.YLR460C_NumOfGenes_2	YLR460C	0.0093
X6716.YNL334C_NumOfGenes_2	SNO2	0.0383
X6794.YNR075C.A_NumOfGenes_4	YNR075C-A	0.0047
X6953.YOL155W.A	YOL155W-A	0.0291
X6954.YOL156W_NumOfGenes_4	HXT11	0.0329
X6957.YOL159C.A	YOL159C-A	0.0452
X7349.YOR394W_NumOfGenes_7	PAU21	0.0061

## Sheet: mRNA Levels
Strain	P-value
#05	<0.0001
CCY_21-4-98	0.046
CLI_21	0.0002
CLIB564	0.0003
CLIB649	0.0002
CLIB650	<0.0001
CLIB655	0.0004
D-1	0.0178
DBVPG4317	0.1121

## Sheet: mRNA-normalized Laccase Act
Strain	P-value
#05	<0.0001
CCY_21-4-98	<0.0001
CLI_21	0.0007
CLIB564	0.2417
CLIB649	<0.0001
CLIB650	<0.0001
CLIB655	<0.0001
D-1	0.0586
DBVPG4317	0.0002

## Sheet: Laccase De-Glycosylation
Strain	Condition	P-value
BY4741	Mock Treatment	0.1685
BY4741	PNGase F	<0.0001
CLIB649	Mock Treatment	0.3358
CLIB649	PNGase F	<0.0001
CLIB649 vs. BY4741	PNGase F	0.0046

## Sheet: Genomics KO Laccase Assay
Name	P-value
gal1	0.0002
gal7	0.0694
gal10	<0.0001
gdt1	<0.0001
gex2	<0.0001
hxt11	0.0001
ima3	0.0013
kap104	<0.0001
nft1	0.0002
pmu1	<0.0001
prm9	<0.0001
ybr013c	<0.0001
ykr104w	<0.0001
ylr460c	<0.0001
yol159c-a	<0.0001

## Sheet: Proteomics GO Directed KOs
Name	P-value
atg15	<0.0001
cps1	0.0017
prm6	<0.0001
kch1	0.0001
ysp3	<0.0001
prb1	1

## Sheet: Proteomics Directed KOs
Name	P-value
atg42	0.0007
gos1	0.0477
prm8	0.0016
rad18	0.1513
sse1	0.0006
sse2	0.0135

[truncated: 4 more sheets: HIS3 Integration Test, Intracellular Laccase, ttLcc1 Stability, prm9 and hxt11 Double Deletions]
